# Supplementary material for: RNA modulates hnRNPA1A amyloid formation mediated by biomolecular condensates
Source: Nat Chem. 2024 Mar 12;16(7):1052–61. doi: 10.1038/s41557-024-01467-3 (PMC11230912; doi:10.1038/s41557-024-01467-3)
Supplement: Supplementary file 3 — FRAP data. [file 41557_2024_1467_MOESM3_ESM.xls]

## Sheet: FRAP
Time [s]	rep1	rep2	rep3	rep4	rep5	rep6	rep7	rep8	rep9
0	0	0	0	0	0	0	0	0	0
0.25	0.0924125	0.064963	0.0400329	0.0406525	0.0340348	0.0879305	0.0839624	0.0519968	0.0761587
0.5	0.139507	0.128307	0.0939448	0.130302	0.100308	0.124243	0.131974	0.0975758	0.148623
0.75	0.215004	0.156306	0.181045	0.15616	0.203731	0.177548	0.159504	0.159129	0.18559
1	0.207176	0.189154	0.201523	0.234555	0.222768	0.194305	0.243401	0.180629	0.200456
1.25	0.275871	0.240335	0.244064	0.238783	0.262552	0.2702	0.258542	0.191261	0.275882
1.5	0.264324	0.259339	0.286065	0.304796	0.328772	0.300222	0.307568	0.262358	0.300857
1.75	0.359032	0.297374	0.340754	0.336654	0.382985	0.33822	0.31086	0.324215	0.318177
2	0.343209	0.336164	0.342869	0.35662	0.414229	0.368521	0.39407	0.338017	0.348636
2.25	0.336662	0.348479	0.371737	0.38517	0.427154	0.400188	0.367062	0.359278	0.384545
2.5	0.424305	0.35114	0.45779	0.431975	0.415973	0.4445	0.442209	0.377687	0.418768
2.75	0.428149	0.395779	0.473169	0.474372	0.486282	0.451744	0.429187	0.406902	0.44179
3	0.461601	0.416292	0.536376	0.451727	0.544405	0.471187	0.445609	0.4556	0.490792
3.25	0.48062	0.42683	0.580614	0.485071	0.505878	0.497492	0.482241	0.488452	0.459782
3.5	0.47753	0.480055	0.54166	0.557929	0.576152	0.546237	0.534959	0.467591	0.510604
3.75	0.513367	0.487918	0.587978	0.558868	0.612637	0.541953	0.50946	0.506558	0.5222
4	0.510835	0.476008	0.546452	0.574453	0.607852	0.557365	0.542241	0.556345	0.540133
4.25	0.524852	0.534914	0.625642	0.56325	0.629918	0.561147	0.567776	0.556942	0.56727
4.5	0.583326	0.520447	0.614652	0.614215	0.640677	0.586606	0.575767	0.581575	0.586797
4.75	0.58745	0.550116	0.651538	0.580862	0.657308	0.609284	0.602644	0.56676	0.550395
5	0.539709	0.548449	0.683512	0.666184	0.66717	0.648029	0.627447	0.593557	0.600895
5.25	0.539676	0.608415	0.673962	0.672073	0.647232	0.609364	0.630115	0.608686	0.577466
5.5	0.595321	0.563097	0.733739	0.673448	0.697462	0.681706	0.652395	0.617286	0.62547
5.75	0.665793	0.615702	0.74328	0.690824	0.720865	0.664669	0.649883	0.651286	0.636744
6	0.599668	0.603872	0.746288	0.702606	0.725649	0.684869	0.631547	0.598164	0.685759
6.25	0.632027	0.584327	0.7305	0.694775	0.708577	0.655816	0.611028	0.642355	0.670205
6.5	0.690058	0.614228	0.715823	0.737574	0.739694	0.680146	0.702416	0.69862	0.668041
6.75	0.657441	0.620049	0.731686	0.721424	0.764	0.680468	0.669235	0.695822	0.694911
7	0.647245	0.63875	0.730162	0.689568	0.813681	0.712505	0.698581	0.680604	0.719349
7.25	0.720324	0.647244	0.764256	0.775462	0.793577	0.710108	0.729521	0.722096	0.711307
7.5	0.682224	0.627296	0.800828	0.775757	0.792283	0.716381	0.756714	0.71509	0.713289
7.75	0.708305	0.704576	0.76159	0.798523	0.77662	0.74343	0.740783	0.735844	0.720386
8	0.692731	0.699437	0.798949	0.745675	0.76479	0.717927	0.741507	0.731982	0.72846
8.25	0.702603	0.715995	0.811888	0.798432	0.776561	0.78837	0.732641	0.762315	0.754419
8.5	0.701884	0.669024	0.86201	0.742928	0.789566	0.737324	0.788831	0.703194	0.756519
8.75	0.693851	0.709529	0.789903	0.777468	0.81845	0.765803	0.780408	0.74088	0.764
9	0.708121	0.687419	0.822119	0.782343	0.784461	0.807163	0.805507	0.750884	0.789943
9.25	0.785721	0.708431	0.839999	0.814108	0.828123	0.80236	0.777875	0.799269	0.804545
9.5	0.725587	0.740083	0.86457	0.809943	0.777513	0.819396	0.765669	0.768451	0.821666
9.75	0.752779	0.75706	0.849999	0.834502	0.86459	0.766556	0.777882	0.836816	0.835114
10	0.795635	0.732812	0.838069	0.88847	0.837792	0.822152	0.747288	0.821957	0.788054
10.25	0.776778	0.743265	0.904468	0.801089	0.883254	0.811301	0.832443	0.839902	0.791747
10.5	0.789113	0.746988	0.878991	0.84528	0.867091	0.793692	0.759716	0.823573	0.802238
10.75	0.807026	0.760777	0.858167	0.820457	0.914581	0.779132	0.826735	0.854341	0.849907
11	0.768794	0.751451	0.858918	0.892519	0.83066	0.820147	0.813052	0.860128	0.797364
11.25	0.796691	0.754	0.90063	0.867369	0.871083	0.834778	0.8331	0.815654	0.823038
11.5	0.77838	0.781737	0.897861	0.829419	0.904155	0.803654	0.80599	0.849337	0.82723
11.75	0.764851	0.791103	0.808301	0.810031	0.874935	0.767222	0.856917	0.810407	0.807261
12	0.841471	0.81582	0.922726	0.93391	0.875847	0.820049	0.814707	0.844196	0.817474
12.25	0.853655	0.770654	0.871078	0.876701	0.843265	0.856485	0.856699	0.79878	0.811138
12.5	0.827489	0.83829	0.94762	0.872155	0.875185	0.879852	0.870498	0.801309	0.826871
12.75	0.887165	0.78484	0.917177	0.893774	0.91278	0.841605	0.859398	0.897906	0.835716
13	0.815432	0.809425	0.919882	0.908784	0.868691	0.835711	0.833772	0.861817	0.792828
13.25	0.868246	0.81811	0.937417	0.867992	0.887246	0.851805	0.835416	0.911089	0.857381
13.5	0.852861	0.838251	0.910406	0.899469	0.928523	0.870033	0.861919	0.873544	0.854563
13.75	0.89707	0.841298	0.879083	0.89986	0.883922	0.848804	0.793444	0.879013	0.82361
14	0.832368	0.820975	0.916433	0.90619	0.916517	0.840424	0.82797	0.83759	0.822802
14.25	0.840697	0.82515	0.952748	0.907334	0.895012	0.88006	0.869409	0.944589	0.85578
14.5	0.82706	0.804672	0.946904	0.939699	0.854676	0.869414	0.868421	0.84337	0.844731
14.75	0.836531	0.848603	0.951582	0.893408	0.859113	0.89971	0.881417	0.86292	0.818278
15	0.883138	0.839276	0.919743	0.895304	0.94488	0.910582	0.857311	0.926305	0.868136
15.25	0.889419	0.838317	0.953942	0.875408	0.975771	0.884234	0.834936	0.919948	0.860922
15.5	0.895429	0.814876	0.927768	0.971618	0.941278	0.847732	0.908305	0.93307	0.814875
15.75	0.90381	0.851057	0.954928	0.952635	0.952522	0.87987	0.884129	0.903634	0.861862
16	0.88927	0.83854	0.905776	0.979384	0.965631	0.905476	0.878025	0.928646	0.842802
16.25	0.902222	0.859031	0.936494	0.913478	0.983126	0.906336	0.882172	0.901602	0.840659
16.5	0.857488	0.868181	0.992869	0.941295	0.908848	0.868161	0.893629	0.913061	0.843006
16.75	0.855095	0.859954	0.913454	0.894869	0.904391	0.899145	0.895348	0.91749	0.802793
17	0.867664	0.801766	0.929684	0.950498	0.900956	0.909359	0.894895	0.893944	0.836465
17.25	0.884707	0.867933	0.977236	0.938902	0.964617	0.891973	0.954264	0.915017	0.856178
17.5	0.850314	0.862018	0.968051	0.920125	0.936526	0.904267	0.909199	0.899764	0.858312
17.75	0.87859	0.835658	0.915628	0.960011	0.949689	0.916951	0.894819	0.909859	0.860179
18	0.866385	0.789029	0.97513	0.970418	0.964206	0.881337	0.877914	0.921064	0.871349
18.25	0.864124	0.869935	0.976843	0.934838	0.958126	0.90082	0.92069	0.928313	0.897095
18.5	0.869157	0.853362	0.898484	0.978293	0.966925	0.860492	0.934655	0.971777	0.856886
18.75	0.853366	0.898051	0.970668	0.910591	0.910435	0.897205	0.896705	1.00465	0.89263
19	0.811055	0.870001	0.989705	0.98422	0.987427	0.930621	0.867344	0.965187	0.884675
19.25	0.846714	0.906868	0.89195	0.949279	0.921147	0.913649	0.855008	0.994802	0.882269
19.5	0.833385	0.856143	0.922375	0.955146	0.952884	0.942314	0.929983	0.942077	0.875748
19.75	0.85429	0.864171	0.94032	0.919141	0.961365	0.931044	0.929923	0.95781	0.903962
20	0.875308	0.925897	0.968722	0.913533	0.933245	0.938651	0.910598	0.923	0.918319
20.25	0.90874	0.899246	0.971739	0.945477	0.993661	0.892814	0.97217	0.915369	0.903317
20.5	0.871742	0.844671	0.968802	0.997802	0.985433	0.897336	0.943208	0.99355	0.89827
20.75	0.891415	0.874057	0.947415	0.944842	1.00102	0.909145	0.970415	0.943228	0.861845
21	0.937478	0.888088	0.917829	1.00402	0.943394	0.947443	0.938962	0.947504	0.886546
21.25	0.956967	0.906275	0.921816	1.01899	0.966385	0.90513	0.942211	0.954843	0.876248
21.5	0.981033	0.889116	0.965187	0.981716	0.97989	0.903205	0.940409	0.962104	0.87028
21.75	1.04904	0.908066	0.982791	0.981649	0.971972	0.942193	0.93036	0.930677	0.924122
22	1.03825	0.893565	1.00581	0.900473	0.976169	0.898943	0.960447	0.887236	0.882592
22.25	0.998484	0.946158	0.951936	0.959408	0.926677	0.956669	0.962568	0.951013	0.849869
22.5	1.02332	0.896413	0.982431	1.02242	0.970488	0.959159	0.931986	0.926712	0.881841
22.75	1.00246	0.903988	0.955379	0.972757	0.941727	0.934274	0.938692	0.972192	0.886438
23	1.00748	0.854784	0.951568	0.983573	0.947571	0.912134	0.926439	0.970915	0.907244
23.25	0.986931	0.871803	0.943153	0.95882	0.915397	0.901236	0.917604	0.994305	0.871089
23.5	0.932824	0.94594	1.00374	0.98008	0.966499	0.94061	0.911723	0.992946	0.859209
23.75	1.09906	0.922598	1.03533	0.981609	0.93672	0.908327	0.959517	0.962991	0.913128
24	1.05591	0.860484	1.0015	0.975352	0.980468	0.955265	0.918832	0.947202	0.873948
24.25	0.982586	0.910046	1.00229	0.973159	0.939289	0.933267	0.987769	0.963443	0.903628
24.5	0.945828	0.872101	0.963813	0.947812	0.954949	0.929714	0.937909	0.923187	0.897553
24.75	1.06829	0.903215	0.960739	1.0345	1.00069	0.924339	0.961848	1.01482	0.852461
25	1.01959	0.928594	1.00327	0.965396	0.946156	0.936965	0.995276	0.999625	0.864758
25.25	1.00407	0.905764	1.01214	1.00306	1.01879	0.941941	0.981247	1.00295	0.876027
25.5	0.991035	0.878707	1.03139	0.990584	1.03806	0.92145	0.999668	0.96134	0.897778
25.75	1.02399	0.952121	1.00834	0.975007	0.983761	0.959851	0.91538	0.972964	0.850069
26	1.05306	0.915235	0.972903	0.926254	1.01475	0.965351	0.934642	0.930928	0.867524
26.25	0.995256	0.931589	0.9813	0.990342	1.00555	0.903321	1.04951	0.953563	0.889865
26.5	1.03856	0.968754	0.995084	1.00986	0.96873	0.920777	0.925887	0.987768	0.887009
26.75	1.02978	0.905581	1.00503	0.972052	0.942075	0.915424	0.97602	1.03055	0.948839
27	0.971999	0.929919	0.928823	1.01763	0.904865	0.931086	0.940503	1.00784	0.896542
27.25	1.03781	0.895847	0.976948	0.97257	0.971401	0.945749	0.966889	0.960313	0.934451
27.5	1.01437	0.945855	1.02229	0.994342	0.984517	0.958283	0.917432	0.946749	0.878767
27.75	1.01296	0.9462	1.01702	0.960138	0.977502	0.922448	0.923134	0.974826	0.850869
28	1.06701	0.952314	0.979482	1.0032	0.963415	0.920889	0.984075	0.991995	0.900385
28.25	0.997994	0.951066	0.996172	1.01965	0.974953	0.875416	0.95533	0.923999	0.89581
28.5	1.08118	0.921056	1.00133	0.999062	1.00318	0.941558	0.995406	1.01451	0.883189
28.75	1.04098	0.966278	0.984283	0.992055	1.03474	0.910631	1.0074	0.947649	0.912054
29	1.05188	0.945115	0.997721	1.04752	0.997134	0.884619	0.947528	0.947063	0.904661
29.25	0.99174	0.916909	0.984267	1.03768	0.963676	0.964933	0.96286	1.04389	0.917627
29.5	1.03573	0.945948	1.06992	1.02355	1.04615	0.940386	0.968053	1.01557	0.936265
29.75	1.05894	0.968258	0.984753	0.982021	1.00123	0.984541	0.983335	0.984287	0.886568

## Sheet: ThT kinetics 
Time [h]	10	10	10	15	15	15	20	20	20	25	25	25	Concentration hnRNPA1A [uM]
0	505	835	157	217	191	198	202	192	200	211	234	236
0.25	509	612	147	202	264	186	177	177	172	309	213	228
0.5	463	527	136	204	311	179	179	178	173	388	214	214
0.75	456	589	142	212	254	181	178	174	172	333	214	219
1	525	606	139	204	278	187	183	182	178	366	211	213
1.25	437	541	141	216	285	182	188	175	171	392	222	218			Concentration hnRNPA1A [uM]	Half Time [h]
1.5	320	610	146	215	278	179	185	173	169	380	227	218			10	8
1.75	353	715	149	214	238	189	193	177	176	360	240	239			10	18.25
2	411	751	146	223	234	184	189	193	176	352	253	248			10	6.25
2.25	295	606	159	233	253	189	200	196	192	362	276	264			15	11.5
2.5	299	637	169	240	274	201	212	205	198	355	293	275			15	12.25
2.75	294	590	162	248	311	213	218	224	202	375	328	293			15	11.25
3	289	557	178	262	329	229	238	241	217	378	377	313			20	10
3.25	316	602	187	293	353	238	246	246	222	390	415	339			20	7.5
3.5	374	572	188	322	395	270	284	262	249	413	472	364			20	10.75
3.75	334	582	208	343	442	303	310	279	269	445	541	418			25	13.25
4	328	585	222	381	509	349	355	311	297	460	625	473			25	10.5
4.25	391	637	240	434	590	397	428	342	337	513	744	547			25	9.25
4.5	417	625	256	499	680	468	519	384	372	564	894	669
4.75	488	661	273	587	822	539	622	452	437	646	1067	818
5	457	668	312	722	969	638	792	518	494	757	1296	996
5.25	694	701	339	898	1189	788	995	597	608	880	1555	1158
5.5	486	575	385	1082	1476	914	1259	724	712	1010	1901	1418
5.75	595	636	431	1344	1804	1115	1632	874	854	1189	2312	1700
6	636	794	488	1655	2197	1366	2033	1085	1078	1389	2823	2072
6.25	757	455	535	2007	2747	1650	2534	1307	1310	1642	3396	2454
6.5	725	612	588	2542	3369	1996	3106	1646	1734	1930	4025	2996
6.75	715	730	667	3058	4061	2424	3693	2021	2324	2357	4730	3574
7	679	762	734	3540	4756	2902	4361	2375	2910	2725	5557	4112
7.25	711	811	811	4056	5333	3365	5043	2803	3468	3183	6216	4691
7.5	799	817	910	4546	5950	3873	5761	3202	4102	3654	6801	5346
7.75	740	832	1034	5202	6525	4482	6384	3774	4755	4190	7341	5986
8	946	805	1179	5870	6956	4998	7095	4317	5340	4759	7821	6563
8.25	1090	881	1332	6416	7402	5670	7581	4932	5873	5340	8231	7107
8.5	1147	960	1513	7075	7798	6261	8155	5365	6370	5863	8723	7618
8.75	1173	932	1709	7667	8105	6918	8759	5848	6796	6448	9084	7976
9	1228	916	1933	8180	8411	7557	9158	6338	7139	6902	9527	8304
9.25	1278	882	2152	8714	8774	8143	9697	6784	7506	7467	9748	8759
9.5	1436	946	2384	9170	9048	8621	10110	7138	7957	8023	10155	8936
9.75	1484	798	2632	9600	9304	9117	10541	7535	8155	8506	10418	9228
10	1517	1112	2959	10066	9570	9658	10949	7828	8472	8964	10678	9622
10.25	1466	1019	3290	10433	9874	10003	11363	8203	8799	9369	10888	9917
10.5	1607	986	3554	10823	10213	10443	11642	8463	8994	9810	11127	10148
10.75	1598	1092	3882	11222	10555	10831	12089	8797	9259	10117	11345	10470
11	1748	1057	4178	11448	10954	11239	12367	8988	9431	10551	11564	10565
11.25	1675	1030	4396	11772	11257	11524	12672	9264	9658	10925	11768	10869
11.5	1829	1141	4672	12075	11565	11950	12914	9330	9852	11225	11913	11085
11.75	1864	1090	4901	12413	11881	12204	13137	9762	9993	11523	12102	11286
12	1830	1095	5172	12674	12106	12495	13583	9977	10164	11726	12210	11518
12.25	1822	1260	5388	12887	12373	12759	13761	10126	10330	12184	12447	11671
12.5	2196	1172	5639	13262	12604	13145	14013	10309	10564	12405	12604	11884
12.75	2320	1350	5852	13454	12855	13395	14312	10455	10621	12716	12715	11968
13	1970	1308	6053	13594	13143	13673	14517	10624	10812	12919	12879	12122
13.25	2374	1382	6343	13761	13364	13867	14763	10790	10883	13180	12957	12288
13.5	2589	1455	6586	14009	13587	14018	14926	10942	11055	13410	13115	12466
13.75	2735	1549	6832	14082	13749	14315	15129	11004	11203	13693	13281	12597
14	2364	1524	7025	14375	14064	14528	15323	11068	11309	13952	13382	12715
14.25	2944	1647	7363	14682	14206	14815	15598	11317	11484	14150	13431	12890
14.5	3215	1769	7616	14885	14434	14931	15749	11510	11566	14439	13559	13028
14.75	2671	1930	7867	15126	14713	15187	15879	11604	11642	14725	13764	13138
15	2906	2286	8068	15308	14976	15367	16058	11680	11752	14986	13850	13317
15.25	3354	2287	8347	15402	15085	15588	16244	11867	11934	15180	13916	13524
15.5	3262	2434	8601	15659	15282	15663	16565	11978	12012	15425	14114	13655
15.75	3719	2514	8875	15766	15522	15993	16623	12052	12085	15553	14212	13696
16	3077	2642	9128	15918	15660	16192	16680	12165	12216	15774	14323	13845
16.25	3396	2792	9353	16054	15788	16372	16945	12207	12246	15900	14309	13897
16.5	3331	2944	9610	15891	15911	16371	17069	12154	12375	16089	14362	14013
16.75	3397	2953	9744	16082	15988	16495	17194	12283	12366	16200	14459	13999
17	3425	2770	9859	16155	16205	16589	17302	12336	12404	16156	14506	14089
17.25	3570	3172	9995	16249	16464	16684	17373	12444	12463	16325	14595	14052
17.5	3491	3240	10114	16405	16510	16847	17528	12421	12577	16483	14692	14278
17.75	3698	3281	10217	16500	16729	16888	17726	12544	12561	16681	14717	14388
18	3833	3340	10405	16624	17011	17084	17794	12567	12680	16682	14817	14366
18.25	3855	3434	10471	16694	17142	17161	17946	12660	12702	16932	14924	14525
18.5	3856	3587	10431	16807	17305	17378	18003	12700	12746	17010	14914	14602
18.75	3867	3582	10511	16888	17418	17479	18124	12822	12784	17118	15036	14668
19	3799	3704	10648	17112	17552	17628	18339	12947	12912	17313	15172	14680
19.25	3966	3671	10749	17162	17546	17781	18445	12995	12928	17412	15190	14844
19.5	3975	3849	10847	17350	18069	17894	18588	13206	13078	17596	15325	14987
19.75	3982	3918	10786	17436	18042	18038	18691	13203	13122	17709	15404	15134
20	3940	3985	10840	17596	18295	18120	18890	13340	13141	17837	15365	15076
20.25	4021	4094	10895	17761	18563	18273	18952	13349	13217	18043	15508	15296
20.5	4008	4145	11063	17747	18647	18351	19056	13407	13272	18161	15537	15341
20.75	4088	4214	11207	17980	18774	18481	19264	13467	13372	18266	15654	15471
21	4143	4284	11163	18241	18905	18584	19361	13715	13464	18459	15795	15627
21.25	4215	4347	11805	18273	19207	18700	19507	13720	13570	18566	15843	15727
21.5	4251	4320	11986	18308	19391	18951	19622	13844	13636	18850	15911	15857
21.75	4333	4538	12113	18553	19487	19028	19853	13908	13806	18976	16120	15921
22	4306	4606	12085	18648	19472	19120	19847	14057	13812	19027	16252	16023
22.25	4324	4615	12258	18784	19733	19163	20070	14081	13866	19206	16154	16098
22.5	4354	4639	12247	18940	19909	19373	20084	14102	13929	19400	16336	16232
22.75	4404	4701	12296	18973	20108	19515	20141	14189	14005	19536	16397	16317
23	4406	4672	12285	19050	20112	19589	20303	14298	14088	19551	16391	16396
23.25	4460	4738	12170	19190	20165	19739	20431	14334	14132	19642	16531	16507
23.5	4521	4831	12409	19273	20758	19867	20546	14403	14155	19854	16600	16606
23.75	4537	4892	12471	19358	20655	19968	20685	14555	14283	19974	16648	16667
24	4560	4962	12531	19635	20756	20087	20839	14761	14334	20093	16783	16773
24.25	4569	5038	12465	19654	20807	20159	21015	14803	14411	20274	16899	16781
24.5	4585	5036	12689	19731	21020	20261	21004	14835	14505	20307	16861	16942
24.75	4556	4930	12714	19817	20968	20358	21190	14938	14553	20491	16991	17077
25	4647	5089	12669	20004	21055	20419	21192	14966	14631	20600	17120	17090
25.25	4665	5209	12763	19882	21140	20507	21378	14960	14665	20741	17203	17210
25.5	4711	5165	12803	20038	21323	20651	21411	15117	14685	20889	17194	17268
25.75	4732	5259	12583	20107	21250	20617	21470	15135	14729	21049	17342	17433
26	4769	5343	12791	20335	21245	20799	21619	15293	14905	21074	17470	17496
26.25	4758	5282	12835	20443	21338	20914	21776	15152	14936	21162	17484	17589
26.5	4816	5342	12865	20588	21415	21058	21859	15299	14874	21230	17501	17673
26.75	4835	5323	12893	20717	21392	21101	21916	15455	14995	21165	17635	17782
27	4832	5407	12691	20661	21417	21193	21984	15426	15060	21406	17505	17627
27.25	4845	5356	12947	20832	21516	21263	22026	15596	15137	21480	17640	17637
27.5	4808	5147	12998	20768	21650	21443	22162	15670	15123	21716	17787	17844
27.75	4826	4978	13087	20827	21791	21556	22341	15683	15278	21666	17873	17947
28	4851	4912	13051	21144	21790	21527	22404	15707	15268	21831	17839	18062
28.25	4906	4932	13031	21141	21732	21636	22450	15892	15373	21904	17926	18125
28.5	4891	4994	13091	21297	21785	21760	22577	15819	15473	22000	17968	18170
28.75	4975	5121	13123	21383	21764	21899	22628	15935	15408	22038	18040	18242
29	4979	5238	13140	21445	21525	21919	22676	16023	15448	22151	18102	18386
29.25	5009	5296	13119	21590	21569	22004	22867	16012	15626	22090	18103	18389
29.5	5039	5259	12880	21696	21746	22086	22929	16238	15676	22428	18184	18457
29.75	5042	5364	13190	21738	21868	22252	23007	16226	15691	22529	18315	18425
30	5078	5264	12929	21794	21832	22273	23101	16323	15750	22618	18388	18731
30.25	5123	5359	13200	21862	22002	22379	23204	16402	15781	22723	18428	18512
30.5	5194	5457	13293	22028	22012	22474	23205	16484	15874	22727	18515	18874
30.75	5155	5531	13348	22082	22220	22554	23338	16478	15964	22812	18559	18837
31	5190	5424	13373	22079	22372	22565	23499	16648	15956	22952	18573	18960
31.25	5239	5395	13196	22289	22374	22735	23511	16519	16074	23007	18658	18949
31.5	5192	5455	13105	22274	22368	22699	23571	16559	16121	23111	18765	19032
31.75	5213	5610	13151	22392	22351	22838	23596	16703	16125	23223	18773	19136
32	5399	5552	13041	22440	22474	22923	23790	16708	16224	23220	18812	19178
32.25	5476	5693	13342	22431	22543	23063	23756	16806	16226	23399	18890	19323
32.5	5543	5553	13353	22640	22658	23097	23983	16924	16339	23492	18952	19212
32.75	5540	5622	13422	22722	22610	23169	24002	16913	16428	23432	18972	19434
33	5767	5545	13151	22757	22727	23216	24065	16946	16506	23615	18971	19434
33.25	5745	5577	13423	22710	22777	23252	24069	17034	16543	23771	19027	19424
33.5	5740	5582	13482	22837	22727	23246	24210	17020	16573	23781	19196	19574
33.75	5741	5633	13532	22803	22827	23167	24263	17014	16576	23821	19181	19632
34	5895	5638	13525	23008	22813	23379	24247	17126	16676	23850	19177	19650
34.25	5886	5694	13682	23089	22860	23376	24393	16960	16715	24015	19288	19668
34.5	5860	5646	13697	23179	22999	23489	24452	17208	16672	23937	19278	19819
34.75	5916	5639	13716	23332	23007	23703	24653	17114	16754	23782	19281	19946
35	5915	5701	13755	23250	23102	23761	24627	17206	16787	24080	19252	19982
35.25	5990	5714	13368	23375	23133	23826	24725	17384	16955	24195	19353	19711
35.5	5679	5618	13574	23298	23098	23905	24741	17422	16988	24282	19418	19970
35.75	5850	5669	13427	23251	23111	24021	24869	17485	16956	24270	19558	19989
36	6009	5729	13778	23612	23160	23952	24894	17497	17054	24468	19585	20169
36.25	6026	5664	13534	23699	23044	23967	25015	17613	17067	24510	19544	20175
36.5	6019	5593	13521	23835	23215	24038	25110	17498	17193	24625	19633	20263
36.75	6063	5558	13809	23815	23223	24266	25187	17540	17175	24508	19721	20350
37	6067	5584	13810	23993	23242	24299	25288	17857	17135	24659	19769	20296
37.25	6101	5623	13428	24073	23258	24273	25337	17678	17357	24687	19725	20501
37.5	6121	5610	13510	24124	23193	24466	25350	17914	17359	24931	19726	20546
37.75	6139	5583	13756	24079	23336	24507	25436	17788	17453	24979	19975	20507
38	6161	5706	13782	24135	23230	24600	25524	17868	17424	25055	19973	20734
38.25	6197	5774	13356	24189	23241	24572	25486	18025	17530	25156	20008	20790
38.5	6176	5793	13635	24339	23306	24703	25572	18075	17632	25052	20106	20779
38.75	6205	5776	13456	24377	23303	24671	25733	18064	17666	25176	20004	20814
39	6230	5698	13783	24521	23244	24805	25790	18006	17720	25331	20085	20892
39.25	6235	5697	13816	24528	23355	24860	25824	17990	17700	25335	20085	20876
39.5	6266	5711	13855	24504	23327	24854	25810	18125	17779	25411	20196	20998
39.75	6290	5744	13774	24668	23327	24978	25936	18222	17850	25385	20257	21002
40	6310	5696	13587	24644	23316	25036	25987	18229	17846	25537	20241	21110
40.25	6301	5822	13752	24807	23351	25155	26051	18322	17965	25432	20342	21147
40.5	6270	5721	13813	24885	23355	25185	26159	18316	17995	25612	20379	21248
40.75	6268	5913	13445	24959	23398	25220	26249	18453	17853	25685	20382	21310
41	6312	5812	13792	24926	23405	25274	26339	18342	18086	25756	20417	21285
41.25	6349	5867	13769	24832	23370	25345	26279	18435	18151	25991	20474	21361
41.5	6379	5823	13773	24808	23244	25411	26332	18511	18144	25942	20541	21399
41.75	6384	5760	13737	24938	23268	25388	26427	18506	18212	25991	20560	21256
42	6402	5886	13800	24982	23215	25381	26397	18626	18134	26058	20558	21556
42.25	6414	5887	13699	25220	23319	25496	26557	18322	18268	25910	20597	21565
42.5	6409	5868	13722	25305	23386	25599	26598	18475	18184	26079	20626	21601
42.75	6418	5857	13650	25308	23387	25731	26577	18407	18260	25839	20668	21095
43	6430	5884	13685	25257	23337	25673	26683	18493	18267	25976	20567	21623
43.25	6392	5852	13768	25395	23304	25740	26681	18616	18311	26182	20603	21464
43.5	6488	5884	13722	25293	23296	25790	26748	18762	18363	26167	20652	21439
43.75	6441	5867	13705	25335	23263	25826	26842	18730	18402	26162	20704	21695
44	6469	5871	13735	25338	23321	25809	26870	18645	18461	26375	20692	21698
44.25	6492	5876	13696	25553	23432	25905	26902	18795	18475	26308	20796	21792
44.5	6508	5856	13743	25615	23372	26035	26926	18770	18540	26359	20865	21866
44.75	6536	5826	13754	25687	23359	26072	26988	18764	18480	26500	20872	21817
45	6552	5891	13748	25794	23311	26164	27190	18961	18530	26505	20925	21981
45.25	6576	5751	13660	25917	23354	26143	27258	19098	18711	26485	20927	22075
45.5	6546	5983	13737	25957	23424	26245	27279	19118	18777	26711	21011	21996
45.75	6579	5849	13586	26032	23448	26294	27330	19135	18704	26863	20992	22092
46	6588	5872	13657	26053	23482	26285	27325	18998	18814	26837	21054	22194
46.25	6668	5833	13745	26062	23496	26445	27337	19043	18833	26878	21169	22145
46.5	6660	5834	13716	26020	23456	26457	27394	19038	18810	26896	21124	22247
46.75	6652	5877	13675	26092	23504	26577	27459	19124	18862	26843	21120	22362
47	6643	5882	13213	26145	23330	26572	27452	19152	18866	26914	21196	22296
47.25	6677	5932	13605	26193	23319	26529	27570	19187	18848	27141	21293	22388
47.5	6669	5970	13637	26282	23372	26619	27633	19273	18986	26987	21238	22394
47.75	6644	5895	13666	26348	23353	26638	27648	19337	18983	27085	21210	22437
48	6646	5887	13710	26376	23379	26637	27782	19233	19040	27201	21288	22373
48.25	6646	5959	13704	26464	23397	26702	27783	19394	19147	27239	21398	22585
48.5	6546	5949	13723	26493	23407	26711	27830	19278	19159	27334	21431	22509
48.75	6647	6007	13707	26570	23390	26894	27761	19296	19211	27223	21357	22497
49	6616	6014	13610	26333	23314	26943	27916	19302	19205	27347	21438	22612
49.25	6655	5922	13574	26495	23425	26975	27873	19405	19251	27436	21505	22674
49.5	6667	5950	13571	26563	23386	26735	28011	19468	19247	27490	21452	22621
49.75	6701	5883	13639	26636	23287	26965	27966	19528	19233	27551	21516	22813
50	6620	5930	13680	26796	23324	27056	28074	19253	19320	27447	21630	22766
50.25	6657	5978	13754	26723	23466	27099	28194	19458	19340	27659	21484	22953
50.5	6605	5968	13665	26927	23377	27065	28122	19421	19345	27289	21563	22847
50.75	6622	5946	13685	26991	23473	27258	28293	19478	19306	27587	21453	22890
51	6610	5994	13655	26968	23414	27301	28251	19731	19514	27616	21597	22736
51.25	6656	5979	13255	26789	23405	27376	28285	19727	19482	27876	21624	23012
51.5	6675	5964	13687	26922	23350	27367	28377	19722	19628	27758	21717	22941
51.75	6713	5957	13658	27153	23487	27446	28450	19745	19574	27990	21816	23042
52	6754	5964	13688	27190	23523	27463	28507	19778	19666	27973	21847	23223
52.25	6651	6029	13613	27322	23411	27449	28549	19900	19679	28081	21804	23216
52.5	6731	5965	13627	27267	23473	27601	28578	19695	19668	27960	21808	23158
52.75	6711	5996	13699	27315	23486	27714	28624	20041	19687	27928	21870	23229
53	6739	5983	13682	27421	23374	27754	28715	20048	19740	27920	21787	23212
53.25	6733	5996	13737	27514	23485	27738	28735	19966	19834	28254	21942	23270
53.5	6710	6007	13700	27506	23373	27781	28804	20001	19744	28276	21947	23161
53.75	6747	5972	13706	27505	23371	27893	28920	20021	19840	28253	21953	23248
54	6744	5964	13680	27541	23495	27887	28851	20089	19919	28375	22023	23479
54.25	6760	5828	13212	27712	23435	27887	28919	20168	19975	28382	22068	23637
54.5	6684	5864	13232	27791	23378	28013	29021	20181	20002	28513	22097	23523
54.75	6551	5976	13355	27788	23530	27996	28975	20167	20094	28544	22099	23554
55	6538	5862	13553	27861	23309	28056	29094	19984	20042	28540	22102	23491
55.25	6570	5955	13525	27897	23336	28149	29073	20092	20102	28562	22126	23556
55.5	6610	6076	13559	27955	23392	28196	29203	20230	20169	28648	22254	23745
55.75	6597	6029	13551	27810	23411	28137	29216	20252	20159	28711	22207	23830
56	6606	5986	13582	28074	23358	28347	29360	20378	20315	28820	22290	23810
56.25	6583	5963	13572	28122	23279	28283	29443	20546	20311	28915	22325	23965
56.5	6586	6034	13493	28189	23306	28350	29533	20532	20389	29013	22373	23859
56.75	6619	6007	13588	28148	23427	28375	29482	20564	20504	29046	22399	24010
57	6651	5987	13103	28196	23418	28486	29580	20449	20542	29086	22473	24038
57.25	6637	6027	13231	27983	23319	28483	29671	20586	20453	29181	22468	24037
57.5	6636	5943	13104	28116	23368	28378	29770	20670	20592	29148	22374	24147
57.75	6704	6099	13543	28308	23350	28404	29626	20719	20567	29183	22500	24121
58	6677	5940	13531	28444	23317	28685	29696	20545	20611	29226	22597	24225
58.25	6653	6068	13603	28398	23365	28669	29831	20355	20483	29354	22673	24240
58.5	6679	5986	13570	28488	23369	28723	29712	20593	20558	29080	22662	24284
58.75	6705	6066	13379	28575	23292	28834	29859	20620	20691	28990	22505	24309
59	6656	6074	13513	28633	23461	28887	29926	20760	20623	29304	22669	24094
59.25	6704	5946	13468	28550	23454	28729	30027	20831	20781	29365	22632	24185
59.5	6741	5961	13078	28491	23437	28954	30019	20740	20794	29486	22708	24270
59.75	6739	6104	13330	28532	23389	29059	30158	20848	20924	29399	22799	24454
60	6715	6037	13102	28836	23546	28936	30085	20814	20896	29575	22788	24319
60.25	6741	6005	13770	28831	23478	29159	30153	20838	20875	29610	22822	24554
60.5	6726	6109	13769	28897	23523	28990	30215	20582	20917	29714	22890	24402
60.75	6756	6171	13748	28965	23511	29144	30379	20928	20869	29638	22926	24617
61	6726	6044	13348	28978	23473	29177	30239	20952	20914	29546	22903	24524
61.25	6749	5949	13638	28892	23564	29371	30364	20957	21098	29540	22891	24609
61.5	6757	5868	13446	28985	23525	29310	30373	21094	21059	29731	22814	24725
61.75	6823	5851	13390	29051	23487	29415	30483	21114	21149	29719	22997	24591
62	6754	6050	13304	29083	23522	29239	30519	21134	21184	29956	22923	24717
62.25	6775	5952	12838	29124	23515	29476	30496	21244	21209	30084	22944	24647
62.5	6796	5936	12856	29314	23488	29462	30521	21114	21204	30008	23086	24802
62.75	6794	5935	12691	29226	23529	29602	30641	21296	21342	30087	23193	24863
63	6801	5924	12617	29416	23622	29590	30674	21279	21321	30028	23193	24959
63.25	6832	6101	12581	29314	23577	29584	30744	21388	21337	30230	23156	25143
63.5	6778	6137	12578	29297	23585	29653	30734	21278	21383	30231	23190	25056
63.75	6819	6053	12540	29518	23589	29700	30777	21340	21404	30217	23224	24995
64	6801	6099	12467	29537	23710	29768	30804	21384	21455	30297	23336	25092
64.25	6843	6141	12451	29600	23683	29770	30903	21463	21460	30312	23282	25107
64.5	6823	6132	12512	29584	23653	29792	30938	21492	21537	30448	23309	25272
64.75	6819	6138	12478	29621	23697	29902	31026	21527	21590	30489	23259	25203
65	6756	6092	12474	29653	23762	29905	31064	21567	21552	30551	23404	25210
65.25	6825	6124	12351	29769	23784	29804	30970	21394	21557	30512	23347	25185
65.5	6835	6085	12317	29717	23811	30034	31067	21401	21681	30546	23376	25230
65.75	6827	6136	12358	29502	23822	29782	31083	21471	21545	30640	23480	25320
66	6869	6107	12351	29547	23880	29934	31203	21563	21693	30558	23454	25304
66.25	6839	6129	12344	29777	23867	29700	31090	21612	21706	30622	23325	25390
66.5	6816	6188	12345	29837	23787	29934	30996	21451	21706	30666	23434	25240
66.75	6846	6131	12344	29852	23795	29968	31056	21067	21553	30567	23450	25436
67	6849	6120	12268	29845	23787	30085	31142	21362	21465	30489	23474	25352
67.25	6850	6110	12226	29933	23692	29999	31209	21493	21718	30278	23346	25423
67.5	6854	6186	12299	30021	23743	30132	31231	21602	21745	30468	23208	25257
67.75	6789	6033	12273	29922	23747	30170	31298	21488	21737	30720	23406	25322
68	6809	5943	12239	29816	23819	30210	31330	21607	21752	30754	23525	25380
68.25	6810	6095	12303	29758	23756	30131	31438	21667	21808	30712	23390	25407
68.5	6818	6081	12282	29962	23742	30204	31394	21555	21794	30779	23470	25360
68.75	6813	6038	12251	30039	23745	30205	31399	21706	21774	30827	23574	25532
69	6806	6129	12305	30072	23749	30121	31391	21590	21805	30752	23573	25405
69.25	6796	5955	12252	30071	23738	30288	31445	21574	21808	30820	23503	25546
69.5	6802	6185	12255	30205	23752	30353	31404	21648	21796	30741	23600	25455
69.75	6828	6004	12202	30178	23607	30336	31522	21633	21837	30601	23622	25637
70	6852	5919	12257	30190	23741	30453	31523	21804	21886	30955	23638	25568
70.25	6831	6150	12301	30257	23806	30494	31519	21887	21961	30878	23612	25493
70.5	6843	6147	12279	30303	23729	30430	31596	21765	21979	31013	23571	25752
70.75	6816	6095	12293	30269	23745	30377	31598	21717	21943	31059	23761	25665
71	6787	6156	12257	30186	23763	30455	31710	21812	21974	31120	23749	25771
71.25	6857	6094	12265	30363	23745	30486	31723	21900	21951	31005	23787	25754
71.5	6820	6021	12210	30412	23785	30484	31824	21921	22111	31055	23708	25833
71.75	6843	6076	12206	30430	23734	30497	31838	21760	22047	31214	23753	25721
72	6806	6067	12221	30303	23782	30672	31763	21947	22088	31198	23878	25825
72.25	6854	6080	12158	30508	23668	30624	31833	21916	22020	31159	23830	25835
72.5	6837	6116	12171	30512	23798	30686	31861	22042	22077	31190	23899	25754
72.75	6852	6166	12165	30622	23837	30731	31945	22011	22109	31237	23853	25922
73	6822	6115	12190	30715	23803	30688	31916	21950	22152	31367	23909	25846
73.25	6812	6029	12178	30698	23790	30682	32022	21956	22223	31380	23890	25997
73.5	6754	6096	12226	30720	23696	30713	32011	21989	22220	31279	24005	25973
73.75	6800	6099	12183	30727	23751	30727	32045	21947	22263	31543	23983	25994
74	6841	6051	12061	30765	23697	30731	32073	22131	22317	31557	24015	26137
74.25	6753	6115	12103	30587	23739	30884	32132	22148	22283	31505	24080	26068
74.5	6862	6170	12227	30781	23659	30824	32042	22059	22342	31604	24049	26066
74.75	6820	6047	12205	30775	23736	30691	32145	22152	22297	31639	24061	26060
75	6801	6134	12141	30677	23736	30831	31974	22144	22370	31660	24130	26135
75.25	6827	6123	12150	30888	23638	31066	32193	21792	22405	31656	24183	26237
75.5	6841	6076	12191	30970	23718	31083	32261	22185	22266	31679	24193	26245
75.75	6835	6118	12221	30978	23773	31064	32333	22008	22354	31433	24195	26217
76	6843	6123	12160	31210	23877	31122	32384	22130	22542	31835	24009	26163
76.25	6822	6116	12214	31031	23812	31188	32417	22301	22510	31805	24131	25891
76.5	6908	6244	12203	31123	23784	31240	32470	22429	22549	31779	24252	26331
76.75	6900	6145	12194	31052	23845	31326	32528	22382	22571	31906	24344	26436
77	6884	6129	12236	31021	23814	31254	32632	22531	22640	32025	24372	26456
77.25	6863	6212	12181	31259	23871	31292	32649	22325	22645	32006	24317	26486
77.5	6861	6072	12232	31201	23847	31288	32671	22435	22572	31892	24340	26500
77.75	6858	6197	12278	31182	23831	31373	32542	22324	22722	32055	24500	26460
78	6887	6108	12302	31238	23929	31446	32554	22371	22735	31985	24479	26645
78.25	6884	6056	12226	31369	23778	31329	32636	22332	22644	32044	24436	26497
78.5	6876	6165	12237	31363	23889	31504	32828	22460	22717	31864	24471	26462
78.75	6875	6159	12272	31357	23741	31486	32770	22473	22890	31715	24329	26568
79	6862	6250	12207	31513	23869	31422	32784	22330	22900	32010	24234	26453
79.25	6893	6099	12218	31476	23831	31443	32758	22320	22824	31791	24416	26360
79.5	6894	6272	12179	31273	23841	31467	32845	22401	22789	31916	24327	26633
79.75	6853	6186	12207	31423	23823	31461	32814	22356	22856	31792	24384	26638
80	6922	6204	12180	31389	23857	31516	32890	22196	22862	31864	24446	26578
80.25	6943	6157	12197	31371	23879	31523	32976	22351	22650	31909	24440	26587
80.5	6748	6180	12220	31456	23766	31507	32924	22351	22774	31917	24254	26570
80.75	6291	6192	12231	31365	23911	31489	32800	22211	22746	31810	24399	26544
81	6347	6198	12197	31277	23851	31549	32898	22279	22680	31735	24377	26435
81.25	6321	6158	12185	31283	23809	31506	33011	22346	22695	31730	24332	26514
81.5	6308	6188	12246	31370	23774	31561	32965	22396	22789	31847	24333	26682
81.75	6476	6257	12210	31508	23862	31596	33034	22278	22735	31881	24374	26564
82	6488	6217	12204	31550	23776	31599	33110	22377	22774	31863	24381	26634
82.25	6272	6196	12250	31443	23790	31676	33052	22399	22890	31871	24472	26646
82.5	6300	6204	12236	31622	23751	31751	32978	22596	22800	31953	24454	26764
82.75	6363	6134	12256	31486	23870	31788	33063	22420	22834	32064	24467	26716
83	6410	6249	12237	31531	23771	31806	33119	22371	22878	31825	24526	26815
83.25	6546	6195	12203	31689	23699	31884	33178	22545	22939	31977	24451	26914
83.5	6434	6210	12223	31485	23611	31784	33264	22453	22943	32092	24441	26842
83.75	6292	6255	12237	31554	23664	31894	33321	22466	23013	32200	24611	26774
84	6239	6252	12236	31557	23684	31627	33345	22586	23081	32021	24703	26823
84.25	6185	6306	12236	31708	23686	31720	33216	22630	22959	32047	24653	26889
84.5	6220	6179	12239	31718	23706	31893	33214	22334	23054	32174	24692	26821
84.75	6227	6257	12290	31731	23785	31867	33362	22245	22875	32197	24701	26937
85	6276	6123	12228	31725	23752	32012	33391	22440	22895	32192	24708	26869
85.25	6263	6123	12357	31904	23830	32029	33480	22553	22971	31854	24651	27075
85.5	6226	6281	12248	31678	23849	32030	33478	22408	23059	31948	24461	27009
85.75	6273	6235	12235	31849	23857	32101	33534	22532	23053	32184	24636	26809
86	6297	6275	12217	31792	23741	32142	33583	22719	23129	32201	24667	26880
86.25	6301	6269	12276	31839	23835	32108	33512	22669	23093	32235	24765	27015
86.5	6334	6248	12225	31724	23659	32121	33553	22738	23072	32281	24710	27076
86.75	6334	6267	12242	31986	23754	32217	33642	22725	23010	32330	24887	27142
87	6230	6155	12249	32037	23753	32204	33658	22786	23143	32366	24681	27100
87.25	6189	6249	12188	31704	23846	32218	33697	22754	23104	32406	24915	27113
87.5	6155	6175	12242	32054	23856	32228	33638	22820	23183	32533	24880	27090
87.75	6212	6178	12237	32122	23891	32382	33649	22796	23192	32448	24917	27193
88	6187	6189	12208	32148	23812	32448	33802	22639	23160	32436	24889	27323
88.25	6199	6180	12166	32067	23794	32497	33889	22892	23186	32255	24825	27202
88.5	6163	6159	12212	32185	23671	32364	33738	22972	23232	32304	24795	27093
88.75	6182	6180	12196	32171	23867	32509	33816	22919	23242	32566	24800	27224
89	6162	6159	12204	32089	23840	32581	33951	22924	23261	32655	25067	27208
89.25	6161	6166	12280	32184	23729	32372	33964	23025	23318	32558	25009	27270
89.5	6156	6213	12277	32402	23767	32479	33970	22845	23400	32708	25097	27331
89.75	6169	6167	12345	32321	23780	32598	34017	23006	23345	32587	25180	27431
90	6151	6160	12219	32371	23874	32518	34041	23084	23404	32682	25033	27383
90.25	6135	6215	12256	32421	23785	32587	34077	23022	23403	32707	25110	27331
90.5	6188	6173	12320	32381	23809	32628	34131	22877	23480	32792	25270	27327
90.75	6205	6223	12188	32436	23790	32753	34242	22979	23401	32797	25261	27565
91	6145	6220	12227	32417	23802	32631	33975	23148	23495	32834	25152	27417
91.25	6171	6232	12244	32576	23743	32672	34234	23030	23559	32769	25179	27510
91.5	6198	6197	12217	32389	23681	32815	34192	23049	23445	32880	25245	27713
91.75	6208	6180	12225	32577	23430	32617	34385	23178	23588	32782	25180	27723
92	6210	6226	12189	32509	23305	32789	34240	23156	23502	32882	25229	27647
92.25	6167	6031	12225	32611	23224	32661	34288	23083	23557	32913	25269	27634
92.5	6112	6232	12263	32547	23227	32845	34384	23181	23546	32986	25396	27656
92.75	6178	6181	12239	32644	23280	32851	34260	23239	23591	32834	25352	27765
93	6153	6211	12179	32618	23231	32838	34533	23322	23667	32930	25307	27838
93.25	6195	6209	12223	32301	23204	32828	34505	23377	23690	33083	25387	27767
93.5	6180	6113	12212	32406	23064	32887	34350	23261	23566	32929	25424	27786
93.75	6208	6224	12160	32522	23000	32592	34439	23211	23682	32960	25419	27539
94	6230	6233	12165	32683	23021	32682	34399	23346	23616	33084	25393	27866
94.25	6225	6234	12205	32604	22952	32775	34452	22969	23769	33087	25462	27841
94.5	6196	6209	12280	32602	23084	32806	34459	22916	23584	33112	25435	27847
94.75	6240	6209	12255	32637	23031	32962	34487	23115	23629	33029	25498	27829
95	6228	6246	12239	32589	23073	32722	34548	23255	23697	32761	25442	27815
95.25	6420	6220	12259	32737	23064	33007	34559	23133	23652	32943	25443	27871
95.5	6422	5995	12227	32733	23055	32904	34611	23060	23541	32999	25312	27732
95.75	6479	6059	12185	32489	23058	32881	34534	23239	23699	32951	25442	27694
96	6556	6206	12180	32436	22947	32884	34663	23225	23704	33110	25523	27897
96.25	6607	6168	12194	32663	23025	32993	34716	23291	23759	33151	25642	27882
96.5	6408	6158	12211	32891	22998	32730	34792	23386	23840	33280	25537	27939
96.75	6706	6185	12202	32755	23074	33035	34727	23348	23864	33277	25817	28022
97	6588	6169	12219	33095	23020	33282	34792	23373	23911	33366	25782	28081
97.25	6709	6185	12182	32993	23122	33271	34914	23273	23851	33360	25837	28064
97.5	6832	6149	12171	33097	23080	33366	34961	23491	23892	33360	25846	28157
97.75	6643	6166	12197	33118	23044	33410	34971	23644	23950	33485	25764	28136
98	6372	6209	12216	33278	23068	33380	35031	23585	23983	33751	25764	28174
98.25	6359	6181	12222	33259	23068	33368	35029	23535	24011	33726	26047	28304
98.5	6819	6155	12153	33311	23113	33450	35034	23580	24125	33775	26054	28374
98.75	6991	6011	12247	33334	23069	33472	35101	23773	24118	33991	26034	28493
99	6761	6142	12274	33448	23074	33530	35119	23967	24184	33900	26099	28567
99.25	6675	6151	12238	33512	23067	33624	35270	23873	24264	34039	26134	28612
99.5	6394	6157	12246	33429	23138	33537	35253	24042	24239	34098	26204	28725
99.75	6383	6056	12248	33657	23184	33579	35317	23810	24336	34220	26313	28631
100	6452	6147	12237	33575	23089	33520	35278	23879	24291	34149	26378	28641
100.25	6443	6154	12200	33590	23040	33612	35279	23946	24330	34108	26364	28668
100.5	6594	6188	12219	33598	23159	33571	35365	23959	24347	34165	26238	28744
100.75	6375	6141	12217	33762	23023	33686	35465	24021	24317	34270	26329	28783
101	6235	6203	12213	33783	22580	33655	35216	24093	24452	34329	26327	28710
101.25	6319	6127	12293	33925	22788	33696	35554	24059	24586	34321	26307	28864
101.5	6314	6178	12266	33934	22790	33878	35513	24163	24561	34529	26458	28904
101.75	6360	6199	12298	33856	22865	33908	35609	24214	24632	34626	26411	29054
102	6394	6121	12353	33723	22733	33972	35548	24355	24664	34467	26494	29132
102.25	6352	6217	12363	33877	22657	33864	35656	24246	24691	34473	26389	29081
102.5	6357	6262	12350	34023	22696	33600	35558	24191	24706	34670	26400	29081
102.75	6356	6219	12329	34064	22714	33775	35418	24073	24830	34605	26504	29026
103	6323	6236	12352	33991	22831	33818	35496	23733	24699	34516	26402	29074
103.25	6250	6253	12366	34055	22881	33795	35440	23931	24546	34184	26322	29118
103.5	6252	6282	12314	34028	22820	33801	35417	23840	24630	34100	26332	28822
103.75	6302	6248	12303	34080	22875	33777	35605	23993	24655	34251	26015	29046
104	6257	6206	12310	33997	22809	33797	35571	24050	24804	34338	26221	28725
104.25	6267	6218	12343	33925	22819	33746	35688	24091	24747	34475	26257	28856
104.5	6282	6259	12280	33975	22848	33777	35714	23937	24795	34493	26241	28989
104.75	6249	6177	12366	33892	22756	33812	35612	24180	24772	34289	26246	28919
105	6325	6266	12260	33830	22765	33775	35701	24093	24721	34283	26287	28857
105.25	6283	6300	12352	34037	22741	33645	35566	23938	24583	34158	26026	28743
105.5	6284	6263	12252	33913	22789	33733	35571	23786	24498	34068	26108	28813
105.75	6296	6098	12270	34036	22686	33666	35545	23778	24559	34108	26151	28751
106	6285	6260	12267	34001	22761	33786	35575	23837	24446	33986	26130	28691
106.25	6309	6248	12254	33950	22736	33799	35535	23694	24307	33945	26064	28726
106.5	6272	6275	12214	33788	22690	33780	35697	23862	24376	33803	26099	28721
106.75	6315	6260	12236	33966	22647	33785	35649	23745	24542	33862	26156	28731
107	6336	6254	12231	34128	22663	33846	35665	23770	24588	34310	26190	28785
107.25	6383	6212	12207	33853	22640	33886	35834	23940	24599	34183	26443	28781
107.5	6398	6289	12245	34012	22678	33974	35965	24158	24695	34321	26421	28974
107.75	6412	6256	12248	34237	22713	34006	35964	24130	24713	34612	26482	29084
108	6468	6169	12278	34260	22809	34148	35978	24084	24730	34703	26709	29149
108.25	6511	6082	12284	34054	22853	34324	36054	24253	24783	34770	26682	29230
108.5	6572	6247	12209	34393	22766	34333	36034	24440	24922	34747	26809	29361
108.75	6520	6134	12296	34334	22765	34442	36282	24586	24861	35000	27042	29551
109	6517	6224	12278	34559	22816	34348	36410	24697	25023	34889	26980	29480
109.25	6470	6071	12310	34268	22804	34441	36231	24666	25069	34963	26901	29522
109.5	6396	6221	12283	34497	22858	34350	36294	24519	25078	34975	26890	29669
109.75	6465	6202	12295	34535	22882	34458	36349	24693	25066	35186	27065	29647
110	6408	6148	12365	34741	22929	34566	36504	24764	25259	35364	27200	29710
110.25	6372	6257	12389	34815	22963	34551	36555	24792	25208	35370	27191	29903
110.5	6378	6264	12408	34769	22841	34531	36610	24893	25294	35282	27275	29862
110.75	6394	6396	12364	34798	22657	34499	36694	24761	25287	35295	27132	29880
111	6350	6249	12329	34715	22851	34286	36486	24629	25362	35203	27018	29757
111.25	6385	6303	12365	34634	22786	34412	36512	24659	25380	35101	27056	29850
111.5	6397	6295	12360	34612	22805	34268	36514	24787	25364	34985	27066	29777
111.75	6373	6283	12368	34691	22792	34125	36443	24655	25379	35146	26901	29876
112	6354	6272	12403	34783	22779	34333	36133	24465	25248	35127	27000	29760
112.25	6376	6334	12351	34913	22800	34491	36397	24158	25289	35015	26895	29799
112.5	6317	6282	12400	34705	22604	34322	36351	24420	25101	34987	26726	29717
112.75	6315	6287	12328	34756	22748	34408	36411	24249	24991	34615	26776	29484
113	6371	6273	12331	34616	22697	34469	36438	24352	24996	34472	26689	29613
113.25	6370	6313	12238	34629	22656	34402	36552	24376	25024	34459	26610	29437
113.5	6384	6305	12213	34601	22668	34431	36512	24176	24995	34527	26761	29397
113.75	6389	6265	12217	34354	22563	34406	36548	24293	24955	34545	26771	29280
114	6396	6306	12273	34518	22675	34490	36669	24454	25091	34710	26857	29521
114.25	6393	6194	12204	34286	22650	34415	36732	24395	25135	34840	26964	29552
114.5	6440	6321	12257	34958	22622	34578	36716	24576	25210	34950	26925	29741
114.75	6478	6317	12208	34800	22858	34609	36890	24650	25255	35038	27169	29766
115	6539	6304	12195	34829	22771	34912	36858	24612	25191	35085	27254	29918
115.25	6544	6253	12222	34924	22788	34888	37012	24535	25263	35163	27344	29954
115.5	6580	6327	12222	35024	22791	34892	36983	24857	25280	35231	27514	29937
115.75	6597	6262	12213	35144	22780	35016	37134	25098	25467	35254	27448	30076
116	6542	6280	12298	35261	22797	35114	36957	25166	25440	35536	27508	30018
116.25	6591	6257	12237	35217	22952	35070	37168	25209	25596	35589	27622	30231
116.5	6580	6275	12181	35217	22790	35064	37076	25139	25493	35725	27698	30223
116.75	6582	6142	12228	35228	22742	35180	37251	25051	25532	35676	27689	30330
117	6603	6175	12178	35199	22731	35129	37261	25169	25499	35373	27678	30262
117.25	6558	6143	12185	35323	22734	34961	37215	25069	25483	35516	27646	30345
117.5	6599	6254	12174	35266	22804	35081	37148	25193	25584	35520	27576	30210
117.75	6565	6273	12182	35388	22602	35055	37233	25128	25580	35740	27697	30264
118	6493	6094	12204	35316	22550	34982	37169	25116	25520	35654	27647	30181
118.25	6482	6102	12214	35390	22655	35086	37262	25281	25589	35875	27728	30334
118.5	6501	6275	12316	35460	22540	35237	37524	25315	25644	35889	27804	30511
118.75	6503	6234	12281	35448	22478	35164	37504	25433	25743	35862	27769	30531
119	6457	6309	12283	35518	22501	35197	37498	25287	25823	35949	27679	30530
119.25	6479	6164	12327	35487	22533	35182	37323	25257	25783	35957	27755	30530
119.5	6455	6256	12246	35428	22563	35285	37453	25410	25787	35924	27677	30652
119.75	6491	6209	12180	35543	22522	35299	37480	25283	25849	35953	27809	30601
120	6468	6276	12230	35379	22494	35268	37548	25155	25822	36019	27736	30604
120.25	6482	6349	12207	35449	22447	35125	37494	25342	25916	35798	27798	30575
120.5	6500	6294	12272	35512	22407	34814	37380	25404	25870	35978	27667	30545
120.75	6401	6306	12260	35591	22584	35126	37177	25165	25829	36001	27684	30538
121	6431	6310	12253	35627	22514	35180	37317	24914	25711	35993	27738	30668
121.25	6467	6297	12226	35572	22572	35290	37439	25194	25751	35660	27738	30626
121.5	6400	6277	12236	35575	22449	35039	37328	25101	25769	35319	27571	30628
121.75	6369	6054	12201	35560	22497	34956	37301	24990	25802	35649	27270	30309
122	6375	6229	12223	35679	22472	35123	37454	24988	25715	35668	27531	30079
122.25	6419	6253	12167	35581	22498	35108	37490	25182	25985	35589	27539	30500
122.5	6413	6346	12237	35440	22479	35088	37416	25127	25917	35853	27517	30395
122.75	6372	6250	12163	35588	22384	35054	37427	25214	25808	35668	27685	30543
123	6415	6067	12214	35584	22404	35029	37431	25064	25867	35705	27542	30634
123.25	6424	6337	12220	35562	22503	35012	37483	25138	25735	35614	27594	30605
123.5	6458	6241	12214	35562	22381	35151	37449	25033	25815	35629	27615	30472
123.75	6392	6190	12226	35571	22423	35066	37526	24742	25574	35337	27308	30496
124	6404	6315	12226	35566	22200	35102	37436	25039	25524	35126	27211	30156
124.25	6303	6312	12179	35543	22427	34877	37365	24805	25539	35099	27295	30146
124.5	6381	6143	12089	35311	22366	34921	37382	24793	25571	35301	27125	30050
124.75	6367	6292	12130	35529	22331	34875	37463	24920	25541	35263	27296	29989
125	6403	6276	12125	35471	22319	34856	37311	24873	25581	35394	27297	30136
125.25	6380	6227	12152	35411	22283	34970	37383	24768	25540	35328	27376	30239
125.5	6394	6251	12131	35488	22369	35015	37381	24951	25503	35267	27379	30166
125.75	6421	6107	12160	35552	22277	34970	37350	25021	25608	35290	27248	30222
126	6335	6308	12123	35496	22410	34720	37408	24809	25516	35391	27334	30176
126.25	6358	6255	12111	35434	22326	34976	37504	24845	25474	35333	27419	30433
126.5	6413	6265	12159	35250	22330	35053	37496	25003	25501	35428	27353	30258
126.75	6392	6301	12177	35474	22334	34971	37458	25030	25604	35413	27419	30374
127	6366	6260	12093	35476	22284	35085	37514	24816	25586	35400	27448	30274
127.25	6408	6306	12152	35345	22391	35105	37560	25010	25570	35354	27391	30261
127.5	6356	6271	12139	35446	22355	35066	37587	25050	25695	35280	27391	30382
127.75	6354	6295	12177	35533	22322	35113	37580	24939	25633	35497	27455	30412
128	6356	6252	12095	35632	22289	35060	37679	25122	25594	35409	27555	30414
128.25	6324	6273	12149	35374	22385	35057	37595	24917	25626	35442	27617	30346
128.5	6376	6231	12135	35640	22336	35180	37631	25052	25705	35388	27631	30386
128.75	6428	6292	12056	35678	22402	35202	37670	25066	25720	35460	27494	30617
129	6404	6153	12156	35266	22419	35208	37657	25194	25639	35508	27625	30400
129.25	6370	6115	12095	35356	22314	35156	37675	24977	25733	35546	27637	30542
129.5	6422	6263	12107	35553	22468	34940	37680	25036	25680	35516	27674	30629
129.75	6405	6241	12147	35524	22380	35119	37593	25158	25767	35526	27689	30573
130	6367	6280	12090	35601	22408	35173	37665	24949	25750	35572	27652	30616
130.25	6356	6284	12124	35630	22332	35195	37629	24860	25632	35584	27652	30559
130.5	6373	6165	12121	35636	22487	35285	37762	24907	25684	35370	27672	30575
130.75	6366	6230	12077	35797	22364	35203	37790	25094	25571	35474	27648	30243
131	6344	6259	12113	35640	22457	35263	37814	24992	25660	35409	27544	30579
131.25	6352	6259	12072	35676	22365	35353	37851	25207	25690	35446	27610	30403
131.5	6414	6278	12044	35578	22463	35245	37973	25220	25697	35520	27586	30537
131.75	6381	6255	12095	35517	22437	35329	37954	25219	25678	35655	27652	30515
132	6390	6236	12070	35581	22340	35278	37874	25249	25723	35537	27636	30580
132.25	6386	6289	12094	35802	22435	35188	37951	25134	25740	35595	27741	30673
132.5	6418	6071	12104	35753	22464	35291	38010	25266	25832	35563	27685	30512
132.75	6386	6272	12108	35860	22416	35405	37972	25093	25815	35735	27806	30705
133	6374	6194	12085	35787	22460	35496	38001	25296	25845	35626	27808	30683
133.25	6407	6276	12084	35858	22438	35570	38055	25103	25739	35648	27810	30721
133.5	6429	6112	12106	35879	22474	35505	38038	25369	25722	35626	27782	30729
133.75	6401	6085	12142	35945	22484	35468	38085	25293	25834	35490	27665	30682
134	6429	6260	12098	35833	22458	35488	37919	25357	25802	35869	27782	30684
134.25	6404	6239	12096	35768	22371	35508	38171	25195	25827	35782	27907	30605
134.5	6438	6248	12039	35870	22365	35431	38214	25278	25913	35633	27866	30764
134.75	6368	6336	12095	35996	22444	35552	38220	25409	25918	35822	27967	30837
135	6416	6186	12136	35945	22494	35619	38310	25395	26006	36045	28150	31028
135.25	6399	6293	12049	35862	22481	35589	38312	25347	25890	35979	28102	31050
135.5	6477	6242	12149	36041	22448	35653	38298	25573	26028	35830	28175	30999
135.75	6451	6254	12143	36094	22573	35613	38282	25464	26100	36088	28174	31203
136	6494	6292	12153	36221	22563	35745	38411	25523	26028	36200	28236	31041
