# Supplementary material for: RNA modulates hnRNPA1A amyloid formation mediated by biomolecular condensates
Source: Nat Chem. 2024 Mar 12;16(7):1052–61. doi: 10.1038/s41557-024-01467-3 (PMC11230912; doi:10.1038/s41557-024-01467-3)
Supplement: Supplementary file 4 — ThT and turbidity assay measurements. [file 41557_2024_1467_MOESM4_ESM.xls]

## Sheet: ThT assay
Time	0	0	0	6	6	6	12	12	12	50	50	50	250	250	250	500	500	500	ng/ul polyU		polyU ng/ul	Half Time [h]
0	294	304	277	278	309	299	289	324	343	450	523	478	923	989	967	1257	1165	1233			0	12.75
0.25	309	324	279	316	362	308	364	366	378	550	637	516	895	911	897	1268	1129	1214			0	11.75
0.5	338	339	286	317	415	346	372	384	402	587	656	520	872	910	891	1204	1082	1148			0	11.75
0.75	357	366	305	336	447	375	390	400	406	595	657	508	887	895	868	1177	1057	1115			6	6.25
1	384	395	345	392	468	588	415	408	426	602	651	517	877	890	873	1140	1059	1091			6	4.375
1.25	417	404	379	453	511	720	425	421	452	592	638	524	880	886	886	1111	1043	1053			6	5
1.5	460	455	434	630	580	893	415	441	587	604	661	573	872	871	870	1113	1023	1049			12	7.75
1.75	491	476	496	772	683	1099	444	457	848	600	643	545	862	890	866	1089	1026	1062			12	7.375
2	524	516	584	887	888	1307	449	471	1135	606	655	555	851	861	868	1106	1021	1061			12	4.5
2.25	595	572	692	1115	1200	1536	460	499	1697	616	663	595	858	873	858	1088	1022	1036			50	25
2.5	655	624	821	1347	1671	1799	480	529	2373	609	686	647	871	859	862	1086	1006	1047			50	11
2.75	747	690	988	1647	2230	2058	492	569	3245	616	699	773	855	861	863	1097	1034	1043			50	7.875
3	881	764	1175	1976	2880	2346	525	627	4265	615	733	961	869	877	875	1109	1044	1049			250	22.25
3.25	1002	857	1414	2338	3567	2583	565	691	5492	630	783	1268	865	889	869	1095	1028	1043			250	20.75
3.5	1196	952	1686	2722	4237	2908	616	756	6807	624	857	1709	863	883	860	1102	1023	1065			250	20.75
3.75	1386	1074	2006	3128	4981	3208	659	835	8159	630	944	2287	870	869	865	1120	1050	1067			500	16
4	1624	1226	2373	3566	5591	3718	735	961	10262	626	1047	3096	876	879	873	1120	1042	1073			500	16.75
4.25	1881	1559	2759	3929	6019	3819	799	1097	12202	636	1183	4017	889	893	885	1108	1064	1067			500	18.75
4.5	2204	1942	3225	4188	6526	3993	900	1269	13897	651	1345	5192	903	897	898	1116	1074	1083
4.75	2497	2348	3722	4549	6735	4167	1010	1466	15620	643	1555	6598	925	913	900	1130	1060	1085
5	2827	2709	4146	4880	7004	4355	1123	1749	17542	661	1802	8236	935	919	913	1130	1082	1079
5.25	3184	3064	4605	5184	7240	4509	1309	2067	18976	656	2074	10171	956	945	922	1142	1108	1088
5.5	3579	3454	5128	5468	7443	4641	1530	2524	19987	677	2409	12420	961	931	948	1142	1169	1103
5.75	3979	3892	5663	5743	7597	4808	1806	3040	20845	673	2825	14827	973	954	981	1160	1174	1084
6	4418	4440	6185	5927	7769	4943	2110	3744	21530	675	3310	17240	999	973	971	1162	1219	1100		hnRNPA1A 10uM
6.25	4770	4969	6669	6141	7924	5086	2533	4504	22209	688	3848	20030	1015	989	1000	1165	1296	1116
6.5	5242	5550	7190	6416	8040	5266	3003	5285	22558	683	4468	22970	1039	1023	1027	1174	1369	1112
6.75	5643	6150	7715	6571	8214	5396	3623	6034	23029	685	5190	26409	1062	1053	1036	1196	1454	1109
7	6093	6790	8236	6761	8257	5520	4319	6791	23495	718	6058	29672	1103	1073	1059	1210	1667	1125
7.25	6440	7387	8670	6925	8413	5676	5007	7455	23744	726	6993	33105	1143	1125	1106	1219	1811	1126
7.5	6797	7990	9163	7092	8496	5848	5853	8392	24059	729	8267	36990	1188	1156	1155	1260	1869	1141
7.75	7248	8598	9687	7300	8586	5990	6662	9023	24257	757	9392	40341	1243	1214	1188	1314	1972	1181
8	7574	9120	10166	7512	8701	6105	7380	9963	24470	755	10960	43733	1288	1260	1246	1354	2266	1179
8.25	7994	9684	10786	7642	8803	6262	8194	10807	24625	781	12523	47334	1337	1296	1292	1414	2313	1241
8.5	8376	10279	11293	7784	8894	6377	8708	11709	24734	802	14270	50478	1415	1381	1369	1512	2578	1249
8.75	8709	10892	11813	7965	8970	6519	9302	12320	24934	808	16209	53846	1457	1460	1434	1575	2916	1338
9	9055	11393	12276	8168	9055	6634	9821	12808	24893	847	18288	56495	1529	1504	1505	1790	3108	1343
9.25	9340	12004	12806	8357	9165	6764	10227	13161	25002	856	20384	58742	1621	1618	1601	1962	3410	1421
9.5	9699	12475	13223	8499	9253	6832	10605	13383	25144	896	23021	61468	1664	1711	1681	2027	3510	1510
9.75	9936	12952	13692	8681	9308	6930	10915	13568	25150	917	24775	63312	1753	1819	1787	2385	3878	1567
10	10118	13330	14057	8881	9394	7060	11181	13656	25299	950	27110	65654	1853	1932	1906	2643	4290	1832
10.25	10406	13730	14432	9002	9483	7124	11382	13773	25315	985	29236	66397	1927	2110	2035	2896	4744	1875
10.5	10747	14268	14872	9189	9483	7227	11565	13858	25358	1030	31441	67835	2031	2240	2155	3314	5198	2103
10.75	11054	14683	15255	9359	9573	7287	11640	13922	25395	1097	33664	68941	2126	2383	2338	3720	5986	2417
11	11378	15064	15641	9514	9641	7335	11751	13911	25413	1148	35675	70109	2234	2528	2458	4142	6163	2767
11.25	11611	15563	16073	9644	9728	7445	11766	13912	25407	1209	37751	70798	2341	2715	2657	4753	7310	2845
11.5	11929	15988	16370	9802	9783	7488	11861	13907	25456	1270	39631	71616	2461	2937	2875	5462	7871	3407
11.75	12200	16272	16829	9976	9847	7522	11874	13943	25457	1358	41422	72178	2587	3136	3115	6247	8484	3732
12	12461	16694	17098	10179	9925	7579	11933	13967	25468	1430	42939	72702	2721	3372	3328	6827	9154	4405
12.25	12676	17066	17451	10222	9935	7581	11966	13970	25500	1539	44575	73267	2848	3629	3627	8175	9814	4967
12.5	12915	17406	17775	10405	9982	7639	11988	13990	25585	1615	45960	73811	2992	3897	3879	8629	10461	5794
12.75	13216	17655	18087	10509	10089	7723	11995	14001	25510	1719	47314	73884	3136	4255	4167	9650	11136	5997
13	13420	17920	18405	10621	10101	7696	12010	13982	25589	1831	48858	74042	3301	4574	4532	10944	11897	7125
13.25	13618	18265	18733	10721	10178	7723	11986	13974	25613	1967	50076	74494	3451	4939	4937	12438	12583	7632
13.5	13835	18629	19041	10808	10224	7763	12017	13961	25592	2109	51282	74671	3644	5367	5349	13198	13380	9152
13.75	14076	18967	19300	10951	10286	7813	11980	13992	25559	2267	52368	74613	3819	5626	5719	14626	14094	9755
14	14317	19213	19506	11037	10297	7834	12061	13911	25590	2425	53494	74785	3971	6044	6179	15796	14848	10864
14.25	14530	19556	19809	11077	10336	7848	12093	13907	25601	2591	54452	74946	4170	6445	6670	17280	15574	11955
14.5	14719	19740	20024	11173	10456	7880	12074	13869	25633	2767	55436	74852	4344	6976	7157	18746	16464	13090
14.75	14788	20057	20353	11261	10441	7881	11997	14000	25617	2959	56343	75082	4573	7644	7737	20210	17221	14184
15	15040	20262	20509	11291	10543	7933	12057	13923	25610	3141	57118	75037	4775	7915	8336	21724	18066	15425
15.25	15164	20461	20887	11381	10572	7924	12034	13909	25545	3389	57998	74870	5028	8524	8966	23181	18899	16686
15.5	15468	20577	21096	11402	10621	7974	12022	13876	25541	3656	58781	75041	5233	9272	9612	24774	19793	17960
15.75	15658	20937	21242	11456	10702	7991	12049	13844	25499	3888	59310	74909	5456	9896	10332	26474	20747	19190
16	15856	21162	21417	11528	10665	7979	12006	13841	25522	4188	59916	74860	5703	10402	11104	28130	21728	20522
16.25	15993	21379	21627	11519	10673	8055	11935	13782	25442	4452	60554	74607	5977	11071	11806	29551	22842	21800
16.5	16167	21632	21866	11562	10745	7981	11982	13730	25432	4813	60972	74831	6264	11785	12691	30907	23920	23161
16.75	16374	21784	22009	11599	10756	7999	11878	13718	25426	5138	61360	74556	6446	12653	13486	32031	24960	24513
17	16513	22041	22233	11561	10729	8007	11916	13712	25343	5528	61772	74451	6788	13375	14402	33112	26034	25876
17.25	16750	22278	22563	11599	10770	8004	11875	13666	25309	5916	62054	74424	7109	14262	15236	34117	27240	27366
17.5	16848	22449	22635	11603	10767	8000	11819	13611	25311	6312	62193	74354	7425	15224	16372	34964	28058	28663
17.75	17012	22760	22921	11621	10806	7987	11779	13596	25244	6804	62417	74206	7780	16215	17332	36064	29135	29987
18	17280	22917	22942	11637	10796	7955	11803	13540	25181	7272	62557	74357	8144	17299	18326	37282	30062	31345
18.25	17337	23154	23343	11600	10811	7966	11708	13486	25196	7800	62758	74381	8392	18138	19296	38479	30971	32561
18.5	17555	23298	23453	11575	10792	8001	11737	13505	25158	8335	62902	74481	8743	19356	20358	39579	31857	33987
18.75	17638	23554	23619	11579	10826	7994	11681	13437	25071	8950	63176	74131	9136	20272	21692	40614	32834	35181
19	17875	23578	23865	11585	10802	8042	11676	13394	25117	9621	63219	74055	9428	21481	22621	41672	33562	36419
19.25	17915	23814	23986	11556	10817	8029	11645	13359	24969	10290	63203	74258	9896	22686	23822	42519	34448	37617
19.5	18078	24039	24232	11547	10826	7997	11601	13359	24977	11038	63336	74225	10208	23954	24820	43470	35127	38724
19.75	18289	24169	24295	11580	10847	8031	11607	13287	24981	11780	63454	73940	10562	25140	26046	44220	36089	39894
20	18336	24347	24422	11595	10819	8000	11520	13265	24949	12567	63515	74007	11079	26582	27569	45189	36844	40823
20.25	18518	24321	24582	11572	10846	8018	11543	13253	24974	13467	63549	73972	11366	28209	28691	45887	37631	42013
20.5	18752	24614	24748	11545	10836	8013	11521	13210	24975	14340	63503	73884	11753	29343	29855	46596	38382	42927
20.75	18872	24614	24875	11580	10874	8033	11444	13189	24968	15415	63555	73794	12248	30842	31468	47095	39024	43704
21	18959	24767	24782	11533	10895	8048	11500	13207	24932	16503	63448	73854	12597	32256	32473	47596	39655	44823
21.25	19039	24743	24955	11530	10909	7993	11452	13214	24854	17629	63390	73809	13108	33932	34023	48074	40159	45730
21.5	19291	24756	25118	11521	10921	8026	11430	13165	24881	18881	63514	73797	13547	35757	35618	48458	40724	46725
21.75	19273	24907	25221	11567	10909	8043	11428	13143	24836	20252	63244	73928	14032	37992	37342	48883	41346	47924
22	19510	25178	25387	11511	10964	8030	11385	13085	24917	21454	63562	73839	14503	39661	38672	49095	41697	48745
22.25	19491	25131	25567	11515	10963	8095	11386	13079	24882	22816	63403	73458	15074	41022	39893	49555	42177	49858
22.5	19649	25437	25785	11552	11038	8084	11425	13059	24905	24281	63388	73463	15565	42595	41456	49889	42563	50919
22.75	19816	25521	25835	11571	11066	8106	11439	13127	24920	25797	63647	73543	16027	43848	42543	50153	42828	51985
23	19903	25597	25929	11571	11108	8179	11371	13072	24860	27551	63649	73285	16526	45226	43937	50389	43291	52911
23.25	19952	25772	26237	11593	11038	8120	11407	13021	24915	29349	63656	73269	17063	46488	44883	50708	43504	53705
23.5	20002	25873	26267	11584	11080	8135	11407	13129	24836	31159	63671	73248	17627	47494	45859	50815	43796	54558
23.75	19992	25892	26387	11614	11154	8180	11384	13018	24857	33066	63624	73375	18101	48723	47120	50984	44168	55496
24	20192	26037	26387	11601	11167	8182	11408	13081	24909	34909	63565	73176	18591	49756	48067	51123	44282	56209
24.25	20268	26026	26442	11621	11173	8213	11381	13050	24874	37158	63671	73133	19145	50750	48907	51209	44495	56983
24.5	20331	26095	26628	11569	11194	8182	11361	13044	24874	39214	63759	72930	19708	51976	49559	51371	44633	57766
24.75	20463	26289	26832							41303	63795	72827	20074	52667	50407	51499	44998	58560
25	20558	26365	26806							43791	63824	72966	20526	53208	51003	51762	45046	59194
25.25	20785	26491	27002							46341	63794	72965	20950	54092	51650	51904	45217	59897
25.5	20793	26623	27111							49118	63693	73148	21439	54584	52290	51852	45408	60402
25.75	20895	26817	27246							51862	63768	72974	21960	54919	52740	52038	45502	60977
26	21012	26869	27352							54272	63715	72890	22451	55102	53103	52185	45736	61343
26.25	21211	27108	27647							56830	63961	72817	22958	55718	53532	52090	45771	61876
26.5	21299	27192	27904							59199	63740	73066	23313	55839	53867	52372	45836	62220
26.75	21367	27334	28023							61117	63654	72942	23796	55847	54113	52295	46015	62902
27	21616	27503	28240							62700	63643	73261	24302	55895	54524	52344	46126	63031
27.25	21685	27742	28389							64638	63664	73078	24554	56114	54828	52337	46101	63393
27.5	21775	27814	28452							66417	63753	73061	25032	56272	55066	52489	46291	63770
27.75	21901	28140	28674							67974	63639	73106	25449	56401	55242	52478	46376	63892
28	22076	28152	28843							69339	63612	72944	25793	56614	55585	52531	46347	64190
28.25	22201	28328	28911							70171	63662	72863	26068	56809	55794	52542	46552	64573
28.5	22266	28286	28901							71273	63690	72808	26285	56644	55939	52634	46459	64863
28.75	22287	28352	29005							72704	63545	72892	26542	56902	56078	52642	46517	64872
29	22288	28135	28815							73460	63583	73044	26661	57264	56881	52736	46403	65250
29.25	22199	28127	28689							74783	63615	72920	26823	56966	56488	52773	46521	65412
29.5	22364	28152	28795							75398	63507	72839	27226	56711	56479	52680	46504	65248
29.75	22346	28111	28886							75654	63378	72808	27584	56532	55953	52730	46540	65560
30	22428	28101	28797							76016	63451	72663	27634	56164	56056	52769	46641	65463
30.25	22388	28286	29005							76436	63460	72879	27800	56123	56198	52747	46631	65652
30.5	22522	28504	29135							76558	63316	72794	27923	56418	56328	52776	46488	65690
30.75	22739	28620	29327							76901	63338	72784	27849	56111	56558	52748	46593	65885
31	22744	28660	29386							77024	63254	72904	27897	55828	56463	52842	46592	65922
31.25	22932	28944	29653							77313	63250	72613	27871	55758	56227	52820	46677	65861
31.5	22966	29077	29818							77545	63390	72701	27990	55366	56397	52791	46502	65704
31.75	23172	29251	30004							77802	63268	72704	27906	55517	56466	52782	46495	65942
32	23129	29343	30283							77792	63153	72699	28048	55309	56600	52768	46544	65866
32.25	23437	29557	30379							77841	63208	72669	27922	55226	56678	52670	46496	65992
32.5	23455	29677	30589							78117	63211	72627	27972	55289	56998	52830	46580	65893
32.75	23640	29483	30394							78072	63167	72386	27982	55327	56986	52912	46509	66106
33	23509	29369	30474							78523	63183	72612	28077	55286	56871	52852	46542	66064
33.25	23435	29240	30051							78467	63154	72537	28041	55473	56881	52873	46425	66178
33.5	23490	29226	30129							78527	63122	72465	28093	55404	57154	52864	46505	66175
33.75	23431	29122	30087							78352	63036	72255	27891	55245	56944	52809	46502	66249
34	23403	29228	30201							78574	63031	72270	27941	55114	56868	52728	46550	66372
34.25	23662	29361	30266							78638	63022	72362	27967	54793	56708	52794	46422	66215
34.5	23684	29458	30320							78534	62979	72317	28082	54554	56764	52841	46487	66166
34.75	23732	29536	30520							78595	62954	72292	28114	54547	56901	52901	46445	66124
35	23875	29736	30478							78887	62945	72343	27969	54455	56843	52870	46306	66215
35.25	24108	30052	30754							78794	62836	72362	28032	54130	56787	52796	46411	66241
35.5	24218	30075	30972							78777	62859	72301	27831	53973	56812	52812	46299	66244
35.75	24228	30201	31191							78818	62820	72138	27646	53945	57062	52786	46428	66110
36	24353	30207	31344							79037	62770	72248	27699	53749	57108	52834	46299	66157
36.25	24603	30414	31545							79017	62740	72136	27762	53773	57487	52772	46349	66203
36.5	24700	30560	31639							79303	62837	71930	27605	53990	57518	52802	46453	66177
36.75	24827	30801	31693							79034	62799	72136	27679	53694	57359	52868	46485	66158
37	24806	30747	31683							79266	62759	72191	27749	53525	57420	52862	46477	66119
37.25	24873	30798	31547							79289	62580	72215	27608	53418	57493	52810	46327	66105
37.5	24871	30595	31695							79287	62631	72121	27659	53648	57556	52759	46333	66018
37.75	24839	30355	31483							79162	62579	72084	27673	53699	57316	52708	46474	65878
38	24777	30301	31349							79164	62491	72016	27526	53658	57519	52702	46386	65950
38.25	24839	30225	31426							79259	62529	71847	27636	53865	57488	52587	46382	65862
38.5	24688	30124	31411							79172	62568	71863	27616	53819	57350	52668	46422	65984
38.75	24994	30284	31471							79280	62428	72074	27584	53732	57318	52583	46349	65954
39	24750	30478	31400							79318	62438	72022	27587	53434	56952	52588	46371	65864
39.25	25039	30498	31441							79327	62308	71816	27444	53363	56997	52575	46366	65775
39.5	25002	30456	31553							79310	62309	71759	27452	53166	57158	52525	46373	65872
39.75	25124	30565	31705							79382	62149	71931	27437	52841	57106	52624	46299	65829
40	25259	30795	31763							79313	62136	71919	27428	52822	57174	52581	46354	65722
40.25	25306	30777	31807							79223	62103	71822	27523	52890	57197	52518	46285	65575
40.5	25359	30876	31996							79377	62094	71750	27491	52229	56997	52462	46296	65695
40.75	25399	30925	32056							79288	62116	71783	27460	52164	56964	52433	46308	65479
41	25495	30989	32120							79353	62090	71587	27380	52215	57103	52419	46300	65294
41.25	25674	31195	32150							79333	61917	71660	27325	52063	56863	52544	46321	65457

## Sheet: Turbidity assay
Time	0	0	0	3	3	3	6	6	6	12	12	12	50	50	50	250	250	250	500	500	500	polyU [ng/ul]		polyU [ng/ul]	Turbidity
0	0.115	0.176	0.12	0.0444	0.0862	0.1283	0.0802	0.0557	0.1441	0.1005	0.1164	0.1244	0.1121	0.0552	0.1148	0.0327	0.0916	0.0974	0.0387	0.1212	0.0498			0	0.2516
1	0.1398	0.1663	0.1472	0.0559	0.0681	0.0942	0.0537	0.0535	0.0831	0.0657	0.0845	0.0926	0.0874	0.0371	0.0937	0.023	0.0789	0.0784	0.0447	0.0874	0.0607			0	0.3808
2	0.1566	0.1897	0.174	0.0582	0.0724	0.092	0.052	0.0538	0.0803	0.0783	0.0839	0.0889	0.0883	0.0377	0.0928	0.023	0.0786	0.0771	0.0437	0.0871	0.0594			0	0.3021
3	0.1746	0.2205	0.1993	0.0787	0.1004	0.1124	0.074	0.0782	0.113	0.1371	0.1259	0.1146	0.1097	0.0703	0.0998	0.0233	0.0779	0.0761	0.0433	0.087	0.0585			3	0.3473
4	0.1921	0.2505	0.2183	0.1083	0.1441	0.1429	0.1147	0.1139	0.1676	0.21	0.1745	0.1704	0.1771	0.1524	0.1801	0.0234	0.0783	0.0752	0.0426	0.0864	0.0576			3	0.4687
5	0.2036	0.2732	0.2348	0.1434	0.1939	0.1826	0.1664	0.1611	0.2082	0.2842	0.2344	0.2387	0.237	0.2206	0.256	0.0237	0.0771	0.0758	0.0419	0.0868	0.057			3	0.419
6	0.2173	0.2897	0.2471	0.1798	0.2423	0.2229	0.2207	0.2103	0.2429	0.3507	0.2949	0.3099	0.2799	0.2673	0.3071	0.024	0.0768	0.0758	0.0418	0.0871	0.0556			6	0.5205
7	0.2306	0.3083	0.2582	0.2146	0.2859	0.2615	0.2731	0.2617	0.275	0.4046	0.3499	0.3738	0.3139	0.2997	0.3424	0.0251	0.078	0.0761	0.0406	0.0882	0.0556			6	0.4921
8	0.2411	0.3212	0.2693	0.2421	0.3203	0.292	0.3176	0.3037	0.3024	0.4438	0.3913	0.4224	0.3368	0.3224	0.366	0.0253	0.0775	0.0761	0.0412	0.0883	0.0556			6	0.4948
9	0.2435	0.3308	0.2757	0.2659	0.3496	0.3167	0.3549	0.337	0.3238	0.4698	0.4181	0.4528	0.354	0.3397	0.3861	0.0249	0.0781	0.076	0.0407	0.0884	0.0545			12	0.7062
10	0.2397	0.3404	0.2835	0.2877	0.3724	0.3349	0.385	0.3664	0.3401	0.4866	0.4369	0.4713	0.3676	0.3544	0.4014	0.0259	0.0791	0.0772	0.0405	0.0899	0.0543			12	0.6171
11	0.2324	0.3402	0.2893	0.302	0.3878	0.3461	0.407	0.3963	0.3517	0.4919	0.4448	0.4763	0.3736	0.3645	0.4144		0.0788	0.0772	0.0398	0.0877	0.0528			12	0.5973
12	0.2248	0.346	0.2934	0.3149	0.3997	0.3556	0.4219	0.4255	0.3599	0.4939	0.4471	0.4775	0.373	0.3704	0.4244	0.0268	0.0799	0.078	0.0393	0.0874	0.0519			50	0.3736
13	0.2146	0.3588	0.2948	0.3244	0.4104	0.359	0.4314	0.4423	0.3656	0.4892	0.4429	0.4737	0.363	0.3737	0.4327	0.027	0.0795	0.0783	0.039	0.0877	0.0514			50	0.4137
14	0.208	0.3723	0.2986	0.3301	0.4162	0.3616	0.4385	0.4495	0.3693	0.4866	0.438	0.4692	0.3281	0.3807	0.436	0.0292	0.0797	0.0783	0.0399	0.0877	0.0508			50	0.4454
15	0.2014	0.3808	0.2999	0.3372	0.4216	0.3612	0.4424	0.4619	0.375	0.4906	0.4318	0.4668	0.2793	0.3869	0.4403	0.0277	0.079	0.0771	0.0385	0.0876	0.0488			250	0.0405
16	0.195	0.3806	0.301	0.3394	0.4233	0.3601	0.4571	0.4738	0.382	0.5063	0.4349	0.4701	0.2435	0.3951	0.4444	0.0298	0.0813	0.0784	0.0397	0.0883	0.0492			250	0.0916
17	0.1902	0.3698	0.3021	0.3436	0.4265	0.36	0.4704	0.4796	0.3944	0.5309	0.4462	0.4809	0.2219	0.4003	0.4454	0.03	0.0801	0.0795	0.0395	0.0892	0.0487			250	0.0974
18	0.1875	0.3522	0.3018	0.3469	0.4349	0.3672	0.4851	0.4842	0.4122	0.5751	0.4658	0.4898	0.2109	0.4041	0.4439	0.0305	0.081	0.078	0.0397	0.0884	0.048			500	0.0447
19	0.1931	0.3281	0.3007	0.3473	0.4424	0.3809	0.4966	0.4921	0.4284	0.6191	0.4854	0.5055	0.2026	0.4099	0.4387	0.0312	0.0815	0.0764	0.0396	0.0882	0.0479			500	0.1212
20	0.2065	0.3037	0.2994	0.3446	0.4512	0.3909	0.5147	0.4886	0.4447	0.6555	0.5093	0.5332	0.1947	0.4122	0.4295	0.0315	0.0807	0.0771	0.0387	0.0898	0.0467			500	0.0607
21	0.2346	0.3065	0.3003	0.3442	0.458	0.3949	0.5205	0.4897	0.4583	0.6943	0.5479	0.5552	0.1868	0.4133	0.4194	0.0368	0.0812	0.0783	0.0396	0.091	0.0475
22	0.2516	0.3306	0.2989	0.3439	0.4573	0.398	0.5132	0.4873	0.4693	0.7062	0.5899	0.5808	0.177	0.4119	0.4091	0.0346	0.0814	0.0798	0.0387	0.0917	0.0468
23	0.2422	0.3432	0.2959	0.3401	0.4575	0.4005	0.4969	0.484	0.4758	0.7049	0.6113	0.593	0.1698	0.4137	0.4013	0.0405	0.0808	0.0811	0.0384	0.0929	0.0462
24	0.224	0.3236	0.2943	0.3408	0.4582	0.4043	0.4891	0.4824	0.4818	0.6976	0.615	0.5973	0.1628	0.4096	0.3848	0.0359	0.0809	0.0798	0.0385	0.0933	0.0455		hnRNPA1A 10uM
25	0.2061	0.2953	0.2892	0.3366	0.4597	0.4098	0.4913	0.4803	0.4895	0.6945	0.6171	0.5921	0.1559	0.4006	0.3597	0.0357	0.0818	0.0797	0.0373	0.0936	0.0443
