# Supplementary material for: RNA modulates hnRNPA1A amyloid formation mediated by biomolecular condensates
Source: Nat Chem. 2024 Mar 12;16(7):1052–61. doi: 10.1038/s41557-024-01467-3 (PMC11230912; doi:10.1038/s41557-024-01467-3)
Supplement: Supplementary file 5 — FRAP data. [file 41557_2024_1467_MOESM5_ESM.xlsx]

## Sheet: 30 min
Time [s]	0	0	0	0	0	0	0	0	0	0	100	100	100	100	100	100	100	100	100	100	[ng/ul] polyU
0	0.970331	1.01672	1.02462	1.00933	0.953445	0.991885	0.985179	1.04094	0.981169	0.974133	0.985639	0.962104	0.998742	1.01336	0.99306	0.99141	0.994717	0.984377	0.997309	1.00418
0	1.01976	0.960833	0.995241	0.989306	1.05655	0.961245	0.971514	0.966535	1.04453	1.00277	1.01967	1.02839	0.984894	0.981323	0.998758	1.01686	0.988997	0.997513	0.982445	0.993774
0	1.00991	1.02244	0.980135	1.00136	0.990008	1.04687	1.04331	0.992521	0.974305	1.0231	0.994686	1.00951	1.01636	1.00532	1.00818	0.991731	1.01629	1.01811	1.02025	1.00205
0	0	0	0	0	0	0	0	0	0	0	0	0	0	0	0	0	0	0	0	0
0	0.105778	0.0559549	0.126565	0.0835494	0.0667282	0.125521	0.0931931	0.101373	0.0995221	0.0763113	0.111604	0.0686488	0.0914105	0.0737355	0.0764153	0.113657	0.0769575	0.0910443	0.0585075	0.0782329
0.5	0.139664	0.14323	0.24345	0.139577	0.175424	0.214748	0.164691	0.189183	0.226515	0.159201	0.167426	0.216889	0.151832	0.128024	0.145784	0.150963	0.165058	0.118167	0.145466	0.14281
1	0.200799	0.182845	0.284415	0.214429	0.296892	0.273953	0.282966	0.246246	0.244538	0.217701	0.227064	0.266432	0.219146	0.156731	0.21184	0.197278	0.20783	0.204057	0.195858	0.171654
1.5	0.261855	0.28382	0.332437	0.26979	0.385758	0.34152	0.327749	0.35254	0.286568	0.258726	0.284418	0.322933	0.29131	0.23108	0.234191	0.267625	0.229855	0.226596	0.248733	0.247408
2	0.324663	0.308144	0.405503	0.291148	0.390555	0.418515	0.338057	0.374658	0.374884	0.299639	0.363623	0.353315	0.313853	0.278961	0.290823	0.322402	0.289067	0.283287	0.264738	0.29399
2.5	0.320405	0.290647	0.439412	0.325142	0.423951	0.418298	0.388978	0.451982	0.430638	0.32527	0.382393	0.403891	0.360249	0.302336	0.331444	0.362488	0.334986	0.320362	0.317102	0.338668
3	0.353052	0.35319	0.490518	0.384369	0.50066	0.467459	0.434149	0.495759	0.488203	0.371103	0.414425	0.369696	0.396266	0.35459	0.374746	0.381707	0.349663	0.359119	0.352169	0.342487
3.5	0.408699	0.398637	0.507117	0.394722	0.519282	0.4618	0.459138	0.496392	0.510767	0.405729	0.465589	0.465818	0.450427	0.391604	0.406098	0.379959	0.339134	0.36957	0.384386	0.376928
4	0.386725	0.380073	0.543371	0.451415	0.520725	0.516929	0.518296	0.49733	0.546714	0.412082	0.485411	0.486223	0.471628	0.41383	0.433305	0.407759	0.418662	0.402872	0.420226	0.406913
4.5	0.49867	0.450828	0.554677	0.487097	0.596607	0.492096	0.502654	0.566401	0.542544	0.454779	0.501308	0.511643	0.520945	0.397401	0.437736	0.462146	0.454362	0.458383	0.431506	0.41127
5	0.47771	0.405854	0.643222	0.515752	0.628049	0.585665	0.591414	0.621061	0.567217	0.469814	0.540557	0.597728	0.548893	0.468626	0.450119	0.456737	0.47604	0.464057	0.463057	0.444608
5.5	0.452495	0.450587	0.634195	0.533861	0.626771	0.552793	0.553982	0.62979	0.600284	0.481691	0.577566	0.556113	0.550498	0.499969	0.512347	0.48168	0.48889	0.502719	0.492457	0.447309
6	0.537425	0.485963	0.66582	0.547156	0.675355	0.542891	0.591041	0.605169	0.691165	0.548335	0.582039	0.570414	0.563227	0.527387	0.51575	0.508456	0.51479	0.527404	0.480151	0.502929
6.5	0.530977	0.528685	0.665509	0.578651	0.698387	0.563986	0.612112	0.683797	0.669165	0.58278	0.612087	0.549153	0.600311	0.503312	0.522801	0.513857	0.505079	0.587322	0.546616	0.478853
7	0.567414	0.533242	0.678384	0.628372	0.664947	0.604406	0.630885	0.62815	0.682595	0.599472	0.612435	0.577178	0.592276	0.542086	0.564572	0.542478	0.522835	0.560127	0.544687	0.549067
7.5	0.575012	0.55732	0.690998	0.615914	0.59772	0.653931	0.64904	0.72417	0.652113	0.557395	0.63113	0.654264	0.612174	0.553062	0.586271	0.544254	0.57344	0.579616	0.56161	0.564592
8	0.556709	0.506083	0.741122	0.651771	0.714233	0.687018	0.673027	0.71074	0.705699	0.591526	0.689893	0.688536	0.656617	0.581353	0.56778	0.569433	0.557554	0.608428	0.571598	0.555865
8.5	0.602219	0.567473	0.789663	0.648942	0.81803	0.69353	0.633879	0.710587	0.712567	0.611957	0.647398	0.677506	0.647176	0.596658	0.58694	0.608635	0.596064	0.575805	0.605513	0.567891
9	0.588785	0.570794	0.83207	0.653855	0.821028	0.661304	0.655444	0.729767	0.774311	0.604788	0.650559	0.664333	0.697209	0.601061	0.628174	0.581242	0.609256	0.622775	0.660594	0.60102
9.5	0.642524	0.59441	0.833925	0.678441	0.765194	0.707703	0.64523	0.744994	0.72952	0.625464	0.742874	0.7253	0.696243	0.622579	0.603201	0.59687	0.636699	0.614668	0.605387	0.596036
10	0.669765	0.650976	0.795501	0.712901	0.821327	0.731145	0.699667	0.715417	0.737972	0.628381	0.721789	0.70751	0.688715	0.618843	0.610484	0.626266	0.644282	0.636271	0.65493	0.589103
10.5	0.655907	0.58945	0.777239	0.729593	0.805538	0.718747	0.678986	0.772487	0.794074	0.625652	0.724249	0.731439	0.698475	0.650375	0.643078	0.640727	0.662454	0.672197	0.62499	0.619959
11	0.639982	0.657748	0.833042	0.733119	0.831563	0.683166	0.718772	0.749013	0.789147	0.670361	0.672334	0.750268	0.719242	0.628072	0.637349	0.650786	0.673462	0.669457	0.665033	0.608046
11.5	0.655416	0.615862	0.810747	0.72129	0.802106	0.756453	0.722745	0.752971	0.773452	0.672838	0.744705	0.774359	0.738347	0.618795	0.62598	0.649742	0.687386	0.682874	0.66678	0.629971
12	0.648054	0.630985	0.851288	0.737635	0.864676	0.699611	0.711671	0.74084	0.800644	0.680225	0.774819	0.726318	0.707812	0.648177	0.696841	0.634973	0.702203	0.681071	0.666102	0.676295
12.5	0.685804	0.607662	0.861586	0.728406	0.722049	0.728386	0.794745	0.802708	0.841534	0.6706	0.795644	0.67252	0.755679	0.642467	0.652994	0.664625	0.658266	0.712342	0.64531	0.657538
13	0.717716	0.639296	0.800767	0.745685	0.814897	0.733159	0.748839	0.741036	0.927032	0.687539	0.84285	0.717799	0.753831	0.6524	0.681717	0.644479	0.684655	0.722398	0.684486	0.641041
13.5	0.690824	0.709415	0.828711	0.776272	0.864555	0.744534	0.747829	0.794703	0.783173	0.716292	0.777702	0.760294	0.763781	0.67857	0.677503	0.670414	0.671992	0.729765	0.67248	0.659609
14	0.715712	0.637749	0.897147	0.754374	0.81863	0.731965	0.799974	0.776323	0.795958	0.732646	0.774281	0.75328	0.765778	0.686247	0.674028	0.663877	0.701049	0.73765	0.707223	0.664673
14.5	0.720484	0.648038	0.848255	0.758938	0.861633	0.714687	0.732235	0.792927	0.848829	0.773529	0.806142	0.730382	0.754572	0.718381	0.674395	0.67878	0.683361	0.732841	0.722736	0.672634
15	0.679338	0.699387	0.860014	0.776426	0.801002	0.756348	0.786076	0.803077	0.797112	0.767131	0.820434	0.798021	0.766934	0.704339	0.68508	0.702015	0.727385	0.721976	0.719945	0.695949
15.5	0.73561	0.642183	0.86448	0.820194	0.918158	0.744556	0.803753	0.817733	0.824526	0.746483	0.830889	0.833094	0.769256	0.702937	0.728195	0.719967	0.761212	0.714301	0.726804	0.696911
16	0.745218	0.723675	0.895043	0.79937	0.808871	0.7781	0.804649	0.766624	0.793499	0.781142	0.804808	0.759991	0.771476	0.715052	0.711691	0.662501	0.712214	0.728173	0.738155	0.706864
16.5	0.744873	0.706879	0.834363	0.791061	0.880365	0.778428	0.736292	0.853447	0.914963	0.776864	0.850494	0.846239	0.763175	0.717451	0.711762	0.674481	0.719122	0.713093	0.702929	0.676711
17	0.705267	0.674677	0.865128	0.828224	0.826453	0.755765	0.783112	0.874086	0.896396	0.773967	0.847365	0.783298	0.806273	0.721153	0.729312	0.70638	0.779261	0.795375	0.736984	0.71336
17.5	0.771272	0.686912	0.836191	0.811362	0.868801	0.768842	0.806248	0.878629	0.880973	0.766366	0.84227	0.834155	0.796014	0.729944	0.71105	0.721504	0.776818	0.759667	0.705885	0.673528
18	0.777762	0.722146	0.898859	0.819268	0.861318	0.738405	0.784991	0.845786	0.959037	0.774651	0.795592	0.802317	0.812493	0.763836	0.736855	0.728207	0.752904	0.767994	0.743344	0.731615
18.5	0.822512	0.713875	0.871642	0.806948	0.905398	0.765759	0.849936	0.821624	0.905714	0.760426	0.844028	0.838731	0.811485	0.735188	0.752605	0.732664	0.7539	0.735994	0.713934	0.740978
19	0.725261	0.735928	0.874861	0.834534	0.872897	0.787425	0.820333	0.822305	0.936539	0.779821	0.853345	0.814397	0.830014	0.763788	0.744907	0.724665	0.749078	0.797842	0.77112	0.781996
19.5	0.789381	0.753393	0.867908	0.815863	0.899944	0.800748	0.901571	0.899164	0.897838	0.759141	0.871109	0.874516	0.833507	0.731019	0.760345	0.716343	0.761336	0.801844	0.780575	0.753943
20	0.783844	0.747476	0.926826	0.844056	0.918232	0.77097	0.813689	0.84737	0.88529	0.81137	0.848652	0.837341	0.824437	0.735607	0.75227	0.708203	0.787851	0.784373	0.751733	0.747265
20.5	0.776679	0.749516	0.909268	0.852699	0.93923	0.766971	0.816424	0.863563	0.918446	0.78128	0.826656	0.811347	0.814872	0.742244	0.755301	0.677989	0.779328	0.795407	0.753465	0.746418
21	0.797938	0.726161	0.85221	0.849659	0.905054	0.822219	0.859143	0.915011	0.916188	0.781468	0.888441	0.870441	0.858923	0.783199	0.78952	0.704193	0.790856	0.77424	0.780598	0.746536
21.5	0.771159	0.760914	0.865591	0.853556	0.852346	0.836892	0.815908	0.88397	0.891817	0.864565	0.900068	0.837174	0.829337	0.769884	0.752901	0.705528	0.753913	0.788584	0.789441	0.821774
22	0.829195	0.727936	0.870833	0.877527	0.915373	0.81856	0.794426	0.916195	0.848518	0.808553	0.917632	0.828994	0.839395	0.752834	0.806075	0.742711	0.817595	0.78938	0.781342	0.784015
22.5	0.801543	0.762556	0.878409	0.879289	0.919709	0.839006	0.821251	0.876159	0.937623	0.773855	0.917084	0.89625	0.822023	0.764454	0.794999	0.757305	0.846228	0.785703	0.800029	0.725826
23	0.818784	0.817661	0.866572	0.899331	0.985051	0.81877	0.890998	0.917033	0.84655	0.845429	0.919944	0.832468	0.880285	0.781563	0.781526	0.736109	0.795567	0.808341	0.762276	0.786964
23.5	0.82165	0.813811	0.867733	0.89076	0.92072	0.756799	0.840929	0.906313	0.875455	0.828774	0.918022	0.815163	0.875923	0.766728	0.791887	0.787477	0.78353	0.807021	0.783262	0.781609
24	0.822983	0.770494	0.916896	0.879439	0.921031	0.821497	0.863749	0.860605	0.904082	0.834846	0.90913	0.8241	0.8546	0.752934	0.790039	0.731625	0.793354	0.78501	0.808232	0.736598
24.5	0.856715	0.802154	0.925613	0.866693	0.967751	0.784597	0.818029	0.938477	0.907023	0.836162	0.906431	0.863337	0.870957	0.763508	0.789801	0.737838	0.794942	0.814837	0.815178	0.754548
25	0.792881	0.763447	0.936398	0.927864	0.989623	0.785767	0.813033	0.895075	0.957976	0.831548	0.945317	0.862194	0.852618	0.774223	0.775463	0.741752	0.789948	0.824547	0.779527	0.751781
25.5	0.865829	0.815435	0.961502	0.928087	0.972272	0.849697	0.873178	0.927635	0.941984	0.794375	0.953712	0.834585	0.840033	0.780094	0.787436	0.742568	0.79926	0.826064	0.795925	0.817094
26	0.849457	0.813383	0.911932	0.898018	0.899983	0.811503	0.86429	0.897494	0.921548	0.818138	0.937351	0.851977	0.840734	0.837846	0.823841	0.750364	0.796085	0.790719	0.767122	0.824496
26.5	0.817098	0.8373	0.958875	0.900077	0.926449	0.844179	0.838415	0.882452	0.941448	0.828929	0.92266	0.90084	0.890134	0.782551	0.801415	0.771226	0.805187	0.840753	0.80122	0.778772
27	0.831581	0.771995	0.879966	0.923792	0.922997	0.796544	0.808099	0.922137	0.905758	0.823645	0.928884	0.889016	0.883466	0.785794	0.810368	0.754954	0.81359	0.850354	0.767692	0.769718
27.5	0.839433	0.839572	0.892306	0.908199	0.99548	0.878825	0.834689	0.938047	0.928891	0.891144	0.921339	0.880216	0.895332	0.815135	0.801242	0.749335	0.786169	0.832647	0.838404	0.78488
28	0.870373	0.767999	0.884006	0.933783	0.888146	0.829599	0.867382	0.902837	0.935019	0.872406	0.950473	0.894334	0.910006	0.842233	0.79271	0.795488	0.831235	0.817257	0.820486	0.769796
28.5	0.829836	0.784996	0.927874	0.920708	1.00728	0.787784	0.853964	0.925293	0.946012	0.865388	0.939751	0.890205	0.877402	0.82768	0.812571	0.738082	0.751354	0.794764	0.806876	0.805778
29	0.823108	0.806412	0.882019	0.890153	1.00929	0.812487	0.812812	0.929648	0.914897	0.871269	0.985686	0.860463	0.878693	0.802979	0.797321	0.757818	0.820949	0.808845	0.830746	0.725371
29.5	0.877637	0.788973	0.915103	0.907184	0.892729	0.8343	0.862908	0.959685	0.941221	0.848942	0.93711	0.78175	0.878233	0.831776	0.835914	0.740733	0.831235	0.847972	0.781308	0.797798
30	0.821934	0.779025	0.905443	0.916908	1.01033	0.835209	0.857031	0.897874	0.950286	0.843873	0.949044	0.822396	0.883093	0.824823	0.81063	0.746759	0.800079	0.840053	0.780454	0.810939
30.5	0.849012	0.787707	0.951119	0.915563	0.930356	0.801267	0.863132	0.904585	0.930675	0.881627	0.946165	0.847138	0.903237	0.830881	0.82148	0.739823	0.777635	0.830589	0.784778	0.759303
31	0.865461	0.782571	0.909618	0.937812	0.933391	0.829069	0.872559	0.869124	0.982289	0.872575	0.940365	0.907854	0.878078	0.830852	0.818503	0.77403	0.815891	0.849255	0.822127	0.829521
31.5	0.871506	0.800911	0.946631	0.951864	0.974258	0.837817	0.860745	0.952049	0.94676	0.880952	1.01223	0.887332	0.860406	0.830376	0.830865	0.73654	0.82441	0.831909	0.81445	0.815147
32	0.833016	0.77399	0.929941	0.924525	0.920049	0.791421	0.920065	0.896486	0.988619	0.818487	1.01861	0.922266	0.886728	0.838406	0.816653	0.777388	0.801413	0.83236	0.804518	0.841022
32.5	0.845471	0.772349	0.94187	0.901989	0.918968	0.794053	0.901546	0.897056	0.934676	0.856071	0.982048	0.899198	0.91329	0.850447	0.811656	0.768376	0.829472	0.862202	0.810453	0.803617
33	0.898631	0.798332	0.930367	0.918901	0.962232	0.877453	0.860594	0.92509	0.944837	0.865385	0.995003	0.941577	0.894782	0.901579	0.813745	0.753524	0.789104	0.86357	0.832592	0.783414
33.5	0.860977	0.785204	0.902961	0.938648	0.88976	0.840919	0.861073	0.940667	0.986528	0.875409	0.94423	0.868694	0.853382	0.833275	0.813324	0.745153	0.823432	0.82318	0.844676	0.783024
34	0.877027	0.845184	0.9103	0.894852	0.998171	0.838298	0.86571	0.957573	0.977276	0.896991	0.942055	0.900114	0.885516	0.854449	0.829578	0.767498	0.795039	0.864763	0.825722	0.807594
34.5	0.863753	0.790398	0.887659	0.958526	0.918102	0.833809	0.877448	0.944826	0.954151	0.842951	0.988594	0.86664	0.925157	0.865472	0.832805	0.760981	0.860678	0.851306	0.846774	0.831729
35	0.924906	0.771956	0.919835	0.926163	0.916324	0.796294	0.839806	0.943591	0.950137	0.898933	0.952561	0.94494	0.923578	0.838613	0.818492	0.763541	0.835741	0.824261	0.845175	0.851964
35.5	0.921056	0.829474	0.90859	0.971165	1.0195	0.845796	0.814195	0.932418	0.965338	0.854092	0.991093	0.890587	0.914179	0.837225	0.824836	0.780185	0.82776	0.852599	0.840804	0.835369
36	0.898325	0.780056	0.948932	0.978672	0.954524	0.871884	0.895947	0.923364	0.973702	0.907406	0.99105	0.929339	0.925142	0.850965	0.818225	0.719491	0.844938	0.856556	0.836931	0.834792
36.5	0.925477	0.841181	0.913324	0.914731	0.973622	0.894116	0.845946	0.938225	0.977686	0.890324	1.01489	0.934388	0.922457	0.846085	0.827528	0.803918	0.842093	0.863282	0.836175	0.769027
37	0.951118	0.810552	0.907731	0.939949	0.957263	0.819681	0.936261	0.944206	0.947758	0.871973	0.961736	0.912981	0.908357	0.838604	0.830943	0.792913	0.830797	0.863949	0.842223	0.815439
37.5	0.882793	0.795717	0.944746	0.985672	1.03454	0.832269	0.909649	0.908245	0.904585	0.896464	0.959733	0.911367	0.874404	0.868745	0.83063	0.794075	0.822069	0.874005	0.834917	0.884969
38	0.859083	0.776735	0.938557	0.939373	0.981071	0.797002	0.860054	0.951197	0.955426	0.936692	0.995534	0.951858	0.930919	0.781147	0.823665	0.803642	0.856576	0.85489	0.850894	0.834568
38.5	0.889738	0.798607	0.947996	0.959434	0.94021	0.832824	0.83616	0.883027	0.976584	0.872195	0.972938	0.941935	0.87372	0.855829	0.841192	0.788034	0.846363	0.86026	0.830116	0.813213
39	0.913407	0.836955	0.950151	0.928933	0.927038	0.833156	0.874933	0.886012	0.927298	0.949315	0.976023	0.967729	0.924003	0.825449	0.856559	0.818513	0.830251	0.893468	0.855053	0.826574
39.5	0.920049	0.831966	0.912867	0.993444	0.983556	0.886733	0.921584	0.960079	0.95266	0.853181	1.05126	0.920183	0.874785	0.855632	0.848561	0.816851	0.842638	0.882055	0.893063	0.815902
40	0.942172	0.801992	0.936125	0.970187	1.00767	0.838775	0.850393	0.89993	0.909528	0.904129	1.01759	0.862956	0.920469	0.881431	0.866165	0.829218	0.843032	0.884433	0.8245	0.823468
40.5	0.922379	0.856138	0.984798	0.949789	0.998305	0.856651	0.918972	0.936412	0.945007	0.905718	0.998281	0.907033	0.938302	0.804141	0.83311	0.829224	0.835213	0.875996	0.852916	0.805221
41	0.924163	0.835016	0.948167	0.966099	1.00075	0.813862	0.897866	0.917247	0.984863	0.900365	0.978726	0.935143	0.887165	0.855405	0.849274	0.824034	0.901388	0.866164	0.862322	0.860733
41.5	0.901568	0.809427	0.904092	0.898902	1.00615	0.866357	0.904765	0.951596	0.907565	0.910569	0.955164	0.908765	0.896515	0.91033	0.869597	0.788296	0.826301	0.872485	0.8611	0.868251
42	0.903589	0.812433	0.968021	0.95596	1.01557	0.871236	0.997476	0.916331	1.0092	0.877222	0.977875	0.90361	0.923523	0.831293	0.860013	0.81909	0.864574	0.895497	0.831689	0.821878
42.5	0.910028	0.865645	0.980689	0.915708	0.886712	0.86895	0.93596	0.96076	1.03189	0.898356	0.970567	0.9445	0.903016	0.857944	0.855207	0.776951	0.831616	0.896789	0.824015	0.830093
43	0.917213	0.857709	0.993685	0.978501	0.912105	0.868103	0.92686	0.956567	0.957087	0.907068	0.966257	0.982855	0.960085	0.861714	0.87758	0.80789	0.86548	0.839888	0.871699	0.876098
43.5	0.946078	0.837206	0.949697	0.966685	0.98794	0.891123	0.948385	0.960018	1.03185	0.908617	0.954051	1.05868	0.907669	0.859036	0.877013	0.815595	0.877791	0.874214	0.833134	0.858065
44	0.90838	0.849305	1.00642	0.976044	0.942718	0.839337	0.907448	0.934992	0.95319	0.931869	1.04326	1.03512	0.960703	0.880665	0.843671	0.810225	0.875994	0.874411	0.867212	0.82874
44.5	0.95936	0.872068	0.963514	0.958214	0.972817	0.875574	0.936463	0.973874	1.03095	0.929597	0.989152	1.05565	0.915002	0.843326	0.846179	0.819408	0.885375	0.92226	0.834829	0.881082
45	0.955256	0.837183	0.974466	0.952072	1.00023	0.915346	0.889387	0.958265	0.938433	0.937145	0.971738	0.991982	0.926402	0.843248	0.868384	0.826032	0.885624	0.865053	0.853612	0.866531
45.5	0.884017	0.838056	0.973286	0.990759	0.951139	0.918179	0.910465	0.988185	1.0208	0.878838	0.983766	1.15722	0.933302	0.857254	0.871161	0.812169	0.884725	0.88279	0.857144	0.856483
46	0.904852	0.791378	0.950516	0.986705	0.943984	0.862631	0.933882	0.94533	1.00206	0.905563	0.96884	1.05049	0.922535	0.862579	0.879981	0.84141	0.822188	0.841798	0.889032	0.86312
46.5	0.935281	0.799499	0.946853	0.986104	0.954644	0.885775	0.955046	0.922641	0.983939	0.886781	1.00151	1.07773	0.920158	0.845915	0.856622	0.811761	0.891356	0.875944	0.852388	0.864411
47	0.936311	0.876958	0.98378	0.995778	0.941731	0.876027	0.930468	0.945564	0.985395	0.896223	1.01744	1.04825	0.960182	0.878411	0.89498	0.77812	0.866772	0.913224	0.863522	0.870468
47.5	0.931648	0.825831	0.994811	0.965393	1.01944	0.878877	0.914183	0.95421	0.962511	0.930705	1.01037	1.05905	0.96378	0.814884	0.850189	0.794079	0.872754	0.890138	0.85767	0.823154
48	0.975529	0.83059	1.00166	0.979397	0.963548	0.888606	0.942556	0.934793	1.02752	0.929227	1.00315	0.982952	0.925398	0.915534	0.854427	0.816036	0.900041	0.912589	0.866177	0.862567
48.5	0.901619	0.84503	0.981139	0.973522	0.950656	0.904673	0.960972	0.943611	0.989979	0.915428	0.994351	0.95743	0.922819	0.890481	0.86037	0.810633	0.902389	0.922627	0.890774	0.867396
49	0.935193	0.847978	0.994477	1.02789	0.988145	0.908715	0.929972	0.900671	0.979171	0.877534	0.981315	0.957362	0.94756	0.911694	0.875941	0.787776	0.86204	0.904875	0.834665	0.836554
49.5	0.928954	0.872254	0.957213	1.02012	0.969578	0.832788	0.954659	0.904259	1.0006	0.879011	1.01759	0.959532	0.967978	0.867613	0.921732	0.831981	0.876002	0.93759	0.858348	0.855451
50	0.954278	0.901055	1.00159	0.985262	0.917034	0.837143	0.917156	0.942314	1.00435	0.904978	1.10398	0.931337	0.925082	0.83787	0.884153	0.792951	0.877646	0.921002	0.873679	0.89913
50.5	0.959241	0.875431	1.01294	1.01653	0.970748	0.915705	0.864323	0.956119	1.00772	0.92982	1.07981	1.00939	0.919654	0.891046	0.877057	0.832608	0.875367	0.901618	0.887419	0.828
51	0.97224	0.889968	0.969598	0.985544	0.962078	0.870529	0.908229	0.907355	0.964369	0.894686	1.07328	0.925108	0.958996	0.866972	0.897235	0.828326	0.891283	0.918184	0.884061	0.876091
51.5	0.925963	0.886506	1.02061	0.967615	0.93547	0.892623	0.892439	0.975091	0.990651	0.931747	1.07602	0.881839	0.942666	0.921278	0.892518	0.855546	0.887705	0.891183	0.866162	0.836433
52	0.987542	0.896192	1.03629	1.01342	1.01903	0.866026	0.976606	0.941119	1.00329	0.922383	1.07611	0.868123	0.931269	0.924992	0.877077	0.792218	0.855801	0.872155	0.873777	0.848223
52.5	0.949462	0.904226	0.987042	1.00238	0.966596	0.832744	0.942475	0.95504	0.992675	0.948532	1.04156	0.926658	0.952582	0.881739	0.89487	0.843952	0.83162	0.902766	0.83678	0.850789
53	0.951517	0.929228	0.983529	1.01635	0.993855	0.91103	0.917757	0.895304	0.975842	0.897475	1.05533	0.93688	0.930199	0.861113	0.904577	0.808278	0.875485	0.908672	0.862772	0.823691
53.5	0.936569	0.863686	0.995092	0.963264	0.921622	0.833571	0.884464	0.928451	0.988045	0.930078	1.0412	0.951606	0.95462	0.886191	0.922132	0.816665	0.86724	0.883171	0.871443	0.897989
54	0.951404	0.969385	0.983279	0.958544	0.936643	0.90629	0.890165	0.950589	0.964634	0.907427	1.02452	0.913079	0.971923	0.899708	0.915016	0.876333	0.868203	0.908688	0.875001	0.838648
54.5	0.923664	0.923653	1.03768	0.988639	0.966944	0.859664	0.939143	0.939711	1.01594	0.917841	1.02328	0.962089	0.918465	0.900732	0.879031	0.832451	0.903658	0.939307	0.866243	0.880467
55	0.912594	0.901602	1.02958	0.977442	0.89663	0.849623	0.953717	0.977246	0.995028	0.951601	1.03487	0.956562	0.918295	0.87967	0.917619	0.781234	0.872317	0.911673	0.873585	0.913036
55.5	0.934054	0.899263	0.988438	1.00966	0.975132	0.902665	0.955104	0.95456	1.01737	0.917848	1.04109	0.863968	0.92796	0.875609	0.90974	0.812908	0.828864	0.898925	0.878314	0.857234
56	0.913481	0.903637	1.0467	0.96919	0.974765	0.827837	0.900821	0.957406	1.11855	0.972581	1.04314	0.999911	0.945454	0.893733	0.919401	0.766677	0.93477	0.894852	0.864642	0.890669
56.5	0.928745	0.847714	0.965024	1.00374	0.969906	0.875728	0.989184	0.934725	1.0205	0.943753	1.02261	0.922067	0.961583	0.840047	0.883451	0.794137	0.901931	0.912385	0.879486	0.882371
57	0.968018	0.859409	1.06257	0.990744	0.928042	0.903393	0.949833	0.969069	0.98473	0.975417	1.0749	0.946139	0.931657	0.877608	0.872026	0.819144	0.884628	0.903712	0.892529	0.901081
57.5	0.932899	0.80937	0.983227	1.02966	0.970446	0.869406	0.887571	0.975925	1.04607	0.936395	1.06526	0.924301	0.974317	0.865331	0.912211	0.813354	0.926264	0.899048	0.909593	0.875633
58	0.97814	0.844951	1.04355	0.984676	0.93081	0.893263	0.888234	0.95034	1.0535	0.935613	1.06638	0.978081	0.963343	0.887026	0.910697	0.863153	0.894573	0.856924	0.882168	0.839513
58.5	0.965107	0.871528	0.996807	0.983791	1.02319	0.854729	0.910062	0.971002	1.01787	0.971514	1.09471	0.957084	0.940943	0.884896	0.878201	0.844325	0.905323	0.863187	0.919313	0.913846
59	0.938401	0.877345	1.06417	0.985237	1.01582	0.858924	0.943287	0.987022	1.03079	0.908749	1.08395	0.974026	0.971832	0.8713	0.893842	0.839469	0.878735	0.884149	0.884169	0.906848

## Sheet: 2 h 
Time [s]	0	0	0	0	0	0	0	0	0	0	100	100	100	100	100	100	100	100	100	100	[ng/ul] polyU
0	1.03945	1.07691	0.997664	1.16567	0.913361	0.977371	1.02876	1.03952	1.04138	0.980965	0.998208	1.0286	0.950358	0.963988	0.994185	0.985064	1.04187	1.04726	1.02601	0.984789
0	0.987443	0.956594	0.999366	0.929333	1.08425	1.05116	0.973847	0.96757	1.01541	0.978158	1.00756	1.00471	1.03217	1.02339	0.995577	0.98926	0.978366	0.961692	0.989596	0.983896
0	0.973107	0.966495	1.00297	0.905001	1.00238	0.971465	0.997388	0.992909	0.94321	1.04088	0.994234	0.96669	1.01747	1.01262	1.01024	1.02568	0.979759	0.991044	0.984398	1.03131
0	0	0	0	0	0	0	0	0	0	0	0	0	0	0	0	0	0	0	0	0
0	0.0365956	0.0486038	0.00820975	0.0535915	0.0697022	-0.0234673	0.0657834	0.0212259	0.0370951	0.0241964	0.0377473	0.124026	0.106769	0.110978	0.0769871	0.108913	0.117235	0.0807758	0.0739836	0.0613293
0.5	0.0573835	0.0605922	0.0206566	0.244319	0.160165	0.00323247	0.0539526	0.0403196	0.0249248	0.0265555	0.111736	0.205219	0.178951	0.21768	0.178775	0.173729	0.200173	0.162735	0.122885	0.115146
1	0.195941	0.0921876	0.060042	0.0795119	0.176444	0.0516522	0.0601474	0.0812248	0.0425875	0.0407197	0.157932	0.295114	0.247122	0.30983	0.196249	0.163447	0.269366	0.183316	0.200638	0.211533
1.5	0.176795	0.174965	0.0437432	0.1813	0.117132	0.042468	0.109628	0.0611009	0.0217008	0.0395648	0.213725	0.39133	0.346929	0.302624	0.284221	0.295871	0.335461	0.340139	0.240438	0.218373
2	0.144518	0.20396	0.157295	0.194134	0.261629	0.0639541	0.126799	0.104298	0.084374	0.0718338	0.220206	0.428447	0.385794	0.373028	0.321718	0.326553	0.365587	0.381426	0.285769	0.281884
2.5	0.285592	0.222185	0.18302	0.267363	0.208679	0.0777668	0.108362	0.121408	0.0822564	0.0729839	0.259816	0.458125	0.449404	0.411944	0.379732	0.347359	0.403489	0.391266	0.342132	0.323613
3	0.247193	0.246172	0.261774	0.280478	0.24745	0.122219	0.118091	0.0952188	0.0826191	0.0964749	0.321156	0.500342	0.437733	0.467763	0.435561	0.37006	0.472459	0.448476	0.378953	0.383351
3.5	0.263722	0.241062	0.180367	0.203909	0.169376	0.100673	0.138212	0.128666	0.109182	0.13347	0.299801	0.472407	0.480282	0.503288	0.452676	0.429309	0.488833	0.448165	0.402443	0.385771
4	0.28787	0.206921	0.134617	0.267023	0.225361	0.130746	0.146732	0.121234	0.118539	0.112685	0.377388	0.563659	0.491213	0.541782	0.503382	0.418762	0.49997	0.493956	0.456366	0.437683
4.5	0.327514	0.218	0.240661	0.215241	0.311923	0.116642	0.180971	0.103445	0.12217	0.0841652	0.41008	0.628737	0.542484	0.491198	0.507051	0.501301	0.472961	0.477775	0.46783	0.469353
5	0.339658	0.286128	0.295983	0.262609	0.311757	0.0969149	0.14611	0.139918	0.121502	0.145074	0.397192	0.66965	0.53761	0.615755	0.543805	0.472125	0.547269	0.541488	0.486003	0.469281
5.5	0.340419	0.223139	0.21512	0.24368	0.288457	0.163249	0.110629	0.126112	0.111454	0.146114	0.449052	0.702284	0.518578	0.577795	0.528191	0.450393	0.597995	0.561346	0.511346	0.493599
6	0.313039	0.431417	0.20594	0.221889	0.340213	0.124246	0.182739	0.157333	0.0922426	0.149564	0.428032	0.649527	0.655105	0.562996	0.582861	0.551356	0.618957	0.534322	0.549544	0.510876
6.5	0.318431	0.354834	0.261509	0.298045	0.36164	0.151064	0.183304	0.175228	0.143005	0.163594	0.447628	0.691442	0.613322	0.640144	0.588895	0.49965	0.643688	0.562732	0.537736	0.528179
7	0.287351	0.393364	0.252443	0.337324	0.299318	0.182232	0.160717	0.167936	0.142777	0.145421	0.447931	0.729768	0.613673	0.713293	0.623032	0.579351	0.630407	0.603688	0.58098	0.563464
7.5	0.414653	0.29658	0.273327	0.384225	0.312408	0.166548	0.180475	0.164571	0.139948	0.143728	0.429055	0.726668	0.595849	0.742717	0.594291	0.531266	0.598301	0.638528	0.586173	0.5226
8	0.294349	0.362117	0.313523	0.282469	0.339288	0.163846	0.206505	0.170163	0.120718	0.123292	0.46362	0.709872	0.651843	0.670317	0.663204	0.593402	0.686127	0.615345	0.60405	0.561156
8.5	0.284669	0.271625	0.373447	0.35916	0.396562	0.212067	0.177553	0.174	0.168486	0.163633	0.46603	0.719723	0.767986	0.67357	0.609831	0.580384	0.736735	0.66859	0.615259	0.641807
9	0.351902	0.377335	0.271226	0.262968	0.308728	0.145002	0.21715	0.203588	0.132407	0.151202	0.453022	0.834066	0.660519	0.757167	0.675988	0.567913	0.693222	0.696754	0.605273	0.598423
9.5	0.402001	0.399068	0.267682	0.362847	0.314427	0.182391	0.205311	0.195458	0.182417	0.152974	0.521101	0.733214	0.75854	0.697496	0.685865	0.596858	0.759445	0.646384	0.610283	0.607963
10	0.480997	0.435792	0.436524	0.26386	0.485154	0.161797	0.193882	0.208375	0.167657	0.173801	0.564463	0.78396	0.715693	0.755837	0.59748	0.608929	0.691799	0.676189	0.71061	0.642673
10.5	0.362801	0.374316	0.282012	0.40315	0.371836	0.153613	0.227256	0.235998	0.174388	0.189212	0.524589	0.831831	0.665861	0.721094	0.713477	0.638905	0.669785	0.70172	0.659237	0.64684
11	0.364615	0.389518	0.34663	0.418877	0.435187	0.188578	0.208591	0.217339	0.200046	0.149858	0.578781	0.808612	0.703815	0.705395	0.725174	0.721094	0.718573	0.714184	0.715935	0.655465
11.5	0.501934	0.441654	0.297391	0.408851	0.504286	0.237704	0.234747	0.19946	0.183251	0.163921	0.563515	0.832032	0.765274	0.694731	0.688061	0.646271	0.770106	0.692029	0.659307	0.679147
12	0.425108	0.526038	0.364599	0.423239	0.407823	0.204946	0.288298	0.208798	0.167057	0.209699	0.564244	0.803583	0.712635	0.705467	0.71993	0.584972	0.687417	0.684775	0.651159	0.700622
12.5	0.511448	0.447195	0.435082	0.40771	0.418586	0.249698	0.240605	0.214657	0.157005	0.187047	0.547807	0.817853	0.798087	0.753228	0.701465	0.670138	0.722831	0.776257	0.72271	0.671588
13	0.456517	0.611158	0.333651	0.522075	0.517813	0.210294	0.258712	0.210111	0.18699	0.155472	0.552306	0.81727	0.727468	0.749261	0.773976	0.741399	0.72726	0.716219	0.685917	0.730597
13.5	0.434275	0.513581	0.393799	0.520091	0.457097	0.24489	0.235174	0.212462	0.157507	0.188824	0.582701	0.824975	0.795273	0.721592	0.711827	0.665824	0.755711	0.721983	0.703129	0.727688
14	0.47464	0.559194	0.347272	0.434907	0.458073	0.244331	0.278048	0.273075	0.203659	0.213444	0.559995	0.842883	0.737926	0.763492	0.786843	0.696241	0.800957	0.737225	0.694482	0.711955
14.5	0.474926	0.491866	0.357729	0.432781	0.479959	0.209849	0.262932	0.230503	0.163125	0.221781	0.596327	0.842355	0.747147	0.755013	0.740231	0.741808	0.786823	0.761055	0.746082	0.747133
15	0.436034	0.60771	0.311234	0.550164	0.43384	0.237139	0.261835	0.236753	0.213093	0.233713	0.579666	0.880522	0.763115	0.697822	0.759794	0.693134	0.791673	0.749873	0.73491	0.73837
15.5	0.512105	0.548972	0.47147	0.467216	0.507805	0.259089	0.261566	0.247664	0.185193	0.180305	0.660077	0.8325	0.766139	0.753954	0.733355	0.69785	0.813345	0.76258	0.673617	0.751824
16	0.505765	0.483723	0.409294	0.402638	0.526488	0.26018	0.25525	0.23512	0.226119	0.150291	0.622692	0.884424	0.796466	0.810924	0.729287	0.787619	0.807942	0.746583	0.734194	0.704216
16.5	0.464808	0.626274	0.395167	0.377132	0.391289	0.23253	0.286364	0.241368	0.206023	0.187631	0.645903	0.90783	0.812531	0.785119	0.822593	0.748146	0.791767	0.761311	0.750319	0.738886
17	0.504205	0.6054	0.355081	0.420168	0.521329	0.234702	0.267352	0.259602	0.199525	0.269745	0.611687	0.927894	0.821152	0.781516	0.814055	0.729	0.832991	0.809324	0.717643	0.722952
17.5	0.438504	0.484493	0.406953	0.455722	0.469156	0.27119	0.254264	0.252127	0.235172	0.215815	0.661568	0.887095	0.805913	0.784655	0.801809	0.720767	0.784	0.787218	0.748041	0.730305
18	0.497604	0.614439	0.40919	0.406755	0.504331	0.240683	0.257794	0.236023	0.202024	0.231492	0.669052	0.846985	0.774645	0.788409	0.776536	0.684239	0.807714	0.827858	0.800535	0.750455
18.5	0.401184	0.523784	0.347322	0.574061	0.530247	0.219905	0.264837	0.259521	0.193596	0.204941	0.66311	0.869534	0.812651	0.821168	0.813848	0.720603	0.795817	0.827332	0.800291	0.7444
19	0.544715	0.568952	0.550745	0.467991	0.364886	0.251415	0.272626	0.302529	0.244033	0.211973	0.663985	0.881358	0.755501	0.822063	0.809297	0.72828	0.786338	0.816378	0.783096	0.762755
19.5	0.575627	0.5661	0.461378	0.4233	0.542282	0.248275	0.264404	0.288642	0.221501	0.233589	0.613649	0.867737	0.86339	0.827741	0.818693	0.740655	0.817318	0.783689	0.790327	0.788884
20	0.541202	0.64716	0.441811	0.516026	0.437553	0.265095	0.258786	0.267241	0.228813	0.279683	0.643948	0.941051	0.802835	0.82325	0.771106	0.78188	0.834413	0.750085	0.794936	0.747899
20.5	0.459497	0.524019	0.405266	0.478662	0.477376	0.297964	0.297331	0.294343	0.186742	0.260135	0.696497	0.917472	0.829808	0.75921	0.753944	0.696675	0.933934	0.839433	0.779672	0.79282
21	0.551308	0.544345	0.435943	0.528074	0.605216	0.285195	0.292419	0.279052	0.224931	0.253283	0.637228	0.856168	0.831003	0.796448	0.815323	0.740943	0.842788	0.860848	0.793946	0.759359
21.5	0.607335	0.631465	0.519925	0.491068	0.51248	0.223059	0.302012	0.247226	0.21349	0.297806	0.655631	0.946548	0.858733	0.778705	0.831211	0.74838	0.883276	0.807716	0.807032	0.768184
22	0.510204	0.515386	0.442294	0.563762	0.528673	0.251038	0.275234	0.285989	0.203008	0.262129	0.719028	0.850434	0.832753	0.800646	0.816268	0.819243	0.873929	0.855689	0.838933	0.814776
22.5	0.636129	0.585793	0.461918	0.636151	0.455989	0.281569	0.294738	0.26602	0.242617	0.243204	0.698057	0.96261	0.815776	0.801841	0.811895	0.71394	0.869849	0.840945	0.763558	0.788057
23	0.543819	0.682347	0.477499	0.549519	0.450102	0.261228	0.2436	0.281495	0.244133	0.222975	0.664883	0.902315	0.820487	0.854564	0.854672	0.767361	0.879695	0.836822	0.804335	0.777871
23.5	0.564741	0.642706	0.52354	0.494873	0.534342	0.251647	0.299033	0.329248	0.230277	0.262389	0.688476	0.895083	0.856897	0.863183	0.82664	0.781053	0.828885	0.844052	0.820497	0.792856
24	0.516244	0.682073	0.476907	0.578984	0.531777	0.273256	0.292826	0.274129	0.275173	0.287774	0.657489	0.875928	0.809104	0.839896	0.852483	0.808948	0.790994	0.847942	0.859457	0.808929
24.5	0.689526	0.718342	0.412518	0.547705	0.497285	0.300634	0.26811	0.308681	0.268863	0.278295	0.651716	0.931025	0.811362	0.842173	0.818896	0.823194	0.869376	0.884814	0.827553	0.793811
25	0.57391	0.419604	0.395494	0.619377	0.528593	0.2803	0.297865	0.282299	0.26272	0.249777	0.697053	0.927322	0.854224	0.834559	0.868274	0.788888	0.799666	0.789122	0.825829	0.808515
25.5	0.600828	0.605123	0.520994	0.54447	0.64361	0.272748	0.324129	0.305884	0.251402	0.282384	0.713399	0.874039	0.833204	0.784947	0.856972	0.844744	0.832963	0.83403	0.785209	0.794441
26	0.521201	0.556381	0.465651	0.567478	0.563079	0.242369	0.256945	0.2873	0.255279	0.260917	0.726736	0.874482	0.87946	0.834946	0.895277	0.733027	0.807203	0.834742	0.815373	0.822428
26.5	0.638391	0.698029	0.508371	0.47676	0.578839	0.284086	0.299535	0.284224	0.264329	0.218387	0.740399	0.924357	0.79865	0.817827	0.845027	0.788397	0.839366	0.817464	0.820247	0.785717
27	0.553912	0.648584	0.544287	0.591999	0.666666	0.325721	0.304669	0.261624	0.236782	0.246487	0.72522	0.874313	0.844516	0.830374	0.893588	0.783321	0.85753	0.856737	0.811709	0.803445
27.5	0.654838	0.672944	0.513349	0.523838	0.555655	0.291096	0.304329	0.327437	0.241252	0.281142	0.713769	0.941599	0.818333	0.849834	0.846256	0.823157	0.926875	0.842235	0.849056	0.802258
28	0.612508	0.690724	0.546157	0.557391	0.536376	0.314374	0.320321	0.333306	0.239927	0.252542	0.752557	0.883428	0.888526	0.819084	0.871221	0.856421	0.909781	0.87719	0.840683	0.830965
28.5	0.637718	0.579796	0.608789	0.619523	0.558187	0.302737	0.364118	0.350998	0.233587	0.221103	0.681325	0.913946	0.859831	0.876982	0.841903	0.763491	0.826803	0.825519	0.799196	0.851449
29	0.674792	0.578769	0.454656	0.560872	0.608659	0.334724	0.321045	0.334633	0.27323	0.268644	0.731137	0.941662	0.883592	0.871601	0.877768	0.777272	0.874986	0.793706	0.798247	0.837767
29.5	0.55399	0.628941	0.691899	0.638515	0.625098	0.276169	0.319581	0.344061	0.237158	0.266945	0.768164	0.942104	0.810203	0.827505	0.870814	0.823944	0.895078	0.857996	0.800045	0.841917
30	0.622424	0.659516	0.447595	0.564245	0.640867	0.296616	0.332034	0.329175	0.278061	0.279546	0.790737	0.964341	0.892593	0.901715	0.82387	0.841027	0.921654	0.85904	0.850347	0.860535
30.5	0.550814	0.555336	0.462487	0.495446	0.599607	0.329587	0.342498	0.304672	0.246574	0.259646	0.75315	0.941225	0.8661	0.858847	0.880547	0.836056	0.873222	0.853317	0.873399	0.820014
31	0.555025	0.714489	0.506875	0.590101	0.544218	0.286875	0.327302	0.321397	0.244126	0.298702	0.794925	0.942105	0.881032	0.888469	0.930979	0.787839	0.830807	0.814472	0.853985	0.846813
31.5	0.705602	0.581696	0.535667	0.527554	0.546132	0.27709	0.281126	0.280525	0.28523	0.260677	0.797382	0.94669	0.87054	0.891644	0.918391	0.871114	0.849684	0.903313	0.843439	0.803813
32	0.592363	0.687059	0.510476	0.570328	0.67499	0.27586	0.282296	0.339089	0.289387	0.289546	0.710162	0.936323	0.876172	0.89387	0.837624	0.850469	0.846653	0.844639	0.872756	0.847952
32.5	0.518895	0.528285	0.45099	0.637114	0.674804	0.271886	0.308831	0.318478	0.269706	0.250961	0.77057	0.876224	0.880373	0.915728	0.886	0.811169	0.865327	0.918015	0.808016	0.827146
33	0.630231	0.68127	0.602048	0.538419	0.559537	0.286122	0.364632	0.35881	0.273108	0.282459	0.780402	0.954343	0.921214	0.83222	0.863663	0.810861	0.857644	0.854542	0.898454	0.870403
33.5	0.519922	0.741941	0.51753	0.552573	0.617723	0.322416	0.367501	0.326023	0.289692	0.319301	0.772441	0.92692	0.876202	0.887913	0.816584	0.81844	0.868874	0.907372	0.83923	0.822463
34	0.611084	0.832061	0.541782	0.502729	0.633134	0.295773	0.332507	0.346745	0.281582	0.294252	0.789824	0.980142	0.88194	0.896816	0.831939	0.870689	0.892359	0.894664	0.836572	0.859403
34.5	0.624032	0.716184	0.585223	0.595593	0.634352	0.30766	0.332802	0.341519	0.265964	0.263744	0.764745	0.966999	0.862419	0.874568	0.869134	0.864476	0.903017	0.868756	0.893778	0.839888
35	0.607554	0.646077	0.456419	0.626849	0.659755	0.326449	0.372295	0.320928	0.262331	0.299408	0.792666	0.913473	0.918788	0.859105	0.854077	0.7915	0.852048	0.861231	0.84932	0.859128
35.5	0.534042	0.558508	0.41155	0.571861	0.575895	0.335149	0.367174	0.329074	0.291166	0.292844	0.805149	1.02069	0.89378	0.889015	0.833089	0.803511	0.945069	0.902612	0.799854	0.871756
36	0.604195	0.618809	0.579132	0.635907	0.677191	0.367861	0.353217	0.340563	0.246106	0.266908	0.833271	0.92687	0.895111	0.834002	0.820712	0.841838	0.869206	0.91091	0.913762	0.822892
36.5	0.633673	0.649091	0.559224	0.661394	0.615028	0.386159	0.341089	0.335886	0.273462	0.274659	0.803082	0.917916	0.854762	0.898359	0.922955	0.836258	0.866845	0.921436	0.873912	0.852063
37	0.666882	0.638248	0.459346	0.558898	0.597449	0.293463	0.302607	0.316799	0.275392	0.294038	0.806619	0.928134	0.855731	0.902011	0.839906	0.79967	0.810245	0.900902	0.856201	0.869905
37.5	0.622065	0.606717	0.514722	0.619125	0.665741	0.300518	0.385937	0.322988	0.296353	0.288346	0.885139	0.949729	0.891582	0.880231	0.856612	0.838438	0.922704	0.903443	0.885801	0.876634
38	0.620857	0.7652	0.616549	0.57745	0.619576	0.312203	0.335677	0.358248	0.277691	0.256827	0.829299	0.945626	0.834055	0.959665	0.899675	0.879305	0.833825	0.905621	0.884396	0.849965
38.5	0.636781	0.617482	0.561168	0.651478	0.550635	0.372227	0.358618	0.343527	0.298884	0.295191	0.841392	0.887953	0.842673	0.896973	0.861237	0.846782	0.9245	0.881764	0.836037	0.88129
39	0.640592	0.667051	0.632912	0.629241	0.58487	0.357481	0.357579	0.345672	0.297566	0.304302	0.797762	0.917722	0.856749	0.85985	0.926052	0.836224	0.896921	0.891328	0.867146	0.876871
39.5	0.6953	0.600728	0.580654	0.488459	0.58172	0.3601	0.37919	0.349247	0.290107	0.347466	0.795912	0.980689	0.847719	0.917798	0.928317	0.812304	0.900924	0.890981	0.851693	0.924955
40	0.708982	0.793846	0.559751	0.612801	0.695929	0.292741	0.362637	0.337019	0.29902	0.320402	0.901058	1.03283	0.848388	0.880343	0.891292	0.857719	0.926706	0.873668	0.887173	0.866412
40.5	0.640731	0.579683	0.604294	0.413878	0.732203	0.341897	0.382445	0.348736	0.282286	0.261965	0.845624	0.971192	0.921971	0.907856	0.903314	0.873912	0.90467	0.86271	0.905523	0.897682
41	0.680381	0.78425	0.549813	0.637445	0.726002	0.382025	0.340461	0.378442	0.267295	0.282016	0.816477	0.915827	0.908334	0.920972	0.931016	0.821478	0.902312	0.912487	0.88471	0.933719
41.5	0.738851	0.810765	0.592196	0.682951	0.663428	0.313419	0.367756	0.358393	0.273048	0.288223	0.782762	0.970343	0.87916	0.853469	0.951866	0.861908	0.876765	0.897261	0.866766	0.918281
42	0.65343	0.816505	0.606212	0.648947	0.516519	0.354253	0.372876	0.331992	0.305913	0.298926	0.791835	0.993683	0.890043	0.893751	0.861823	0.879998	0.92681	0.912757	0.898664	0.88963
42.5	0.702701	0.779793	0.526073	0.597912	0.646719	0.36312	0.338623	0.377499	0.331516	0.401789	0.774766	0.967323	0.923516	0.785178	0.895292	0.887515	0.889017	0.893336	0.874682	0.925247
43	0.63961	0.759086	0.601045	0.649821	0.638863	0.391832	0.371094	0.338252	0.279497	0.324527	0.795086	0.929459	0.832871	0.902313	0.913182	0.849462	0.952946	0.909415	0.881521	0.851036
43.5	0.658817	0.792449	0.633342	0.600954	0.754088	0.313188	0.375958	0.357594	0.312746	0.320237	0.751127	0.950149	0.889775	0.92099	0.871274	0.816504	0.888537	0.841712	0.899861	0.887414
44	0.714022	0.650205	0.525872	0.732106	0.682609	0.376987	0.366853	0.360648	0.296169	0.3365	0.811243	0.953035	0.870822	0.92734	0.862392	0.903905	0.858966	0.862116	0.880264	0.893052
44.5	0.73204	0.813109	0.650683	0.68086	0.707828	0.356634	0.370611	0.402692	0.277717	0.312168	0.824679	1.0282	0.932525	0.924168	0.924665	0.861577	0.84886	0.903473	0.875648	0.91747
45	0.6308	0.67351	0.572321	0.572872	0.733826	0.353452	0.36891	0.396147	0.306693	0.369802	0.849021	0.942409	0.902798	0.923632	0.878998	0.95602	0.906746	0.870994	0.881304	0.944838
45.5	0.735926	0.737475	0.567507	0.774132	0.768364	0.346863	0.367374	0.340254	0.321535	0.339895	0.842271	0.950095	0.857551	0.905446	0.947942	0.905271	0.85632	0.838451	0.88761	0.899222
46	0.713561	0.704389	0.556167	0.689039	0.793154	0.375499	0.377658	0.392996	0.316593	0.359734	0.816517	0.943018	0.873563	0.84261	0.955964	0.879111	0.864834	0.911431	0.895279	0.912583
46.5	0.595951	0.877773	0.647788	0.722165	0.689826	0.337754	0.404097	0.394315	0.292483	0.299787	0.789339	0.90668	0.915296	0.907209	0.911527	0.840315	0.908535	0.941278	0.899672	0.876523
47	0.705922	0.659425	0.633571	0.60309	0.712191	0.384465	0.386271	0.375753	0.328693	0.327435	0.788909	0.940494	0.954607	0.831314	0.925133	0.876611	0.878242	0.926424	0.956958	0.930932
47.5	0.741583	0.700579	0.55458	0.577288	0.622868	0.390558	0.355492	0.366579	0.292642	0.339765	0.835786	0.943418	0.937773	0.921813	0.869908	0.859667	0.946912	0.908043	0.898612	0.886088
48	0.671499	0.76717	0.544165	0.671494	0.720804	0.326101	0.383262	0.435306	0.316176	0.358949	0.820239	0.95831	0.978398	0.906925	0.901767	0.884606	0.9456	0.966674	0.904985	0.934453
48.5	0.77575	0.65608	0.581556	0.623241	0.732339	0.336071	0.396371	0.407011	0.29232	0.361026	0.90288	0.999251	0.935989	0.870529	0.900549	0.905587	0.872232	0.948278	0.94564	0.934781
49	0.71416	0.741166	0.590437	0.65983	0.733218	0.388658	0.43558	0.411689	0.293371	0.354075	0.871082	0.981056	0.940411	0.935491	0.950218	0.893418	0.87221	0.849592	0.919266	0.943692
49.5	0.715779	0.607203	0.649605	0.611467	0.71932	0.371078	0.40671	0.376226	0.359235	0.336223	0.808332	0.94032	0.918706	0.924657	0.91704	0.899947	0.924374	0.855613	0.93065	0.891685
50	0.631559	0.795763	0.511962	0.573213	0.710262	0.355363	0.41825	0.379398	0.297461	0.367376	0.774565	0.968053	0.886515	0.940987	0.914327	0.903832	0.900168	0.903432	0.946649	0.941617
50.5	0.717772	0.61275	0.500146	0.623416	0.77995	0.374202	0.379628	0.391153	0.326602	0.399897	0.823341	0.949463	0.927848	1.00127	0.894504	0.845739	0.923494	0.91437	0.915255	0.9554
51	0.766006	0.669904	0.668114	0.646492	0.609407	0.353121	0.416411	0.397944	0.284225	0.337864	0.787799	0.931871	0.852345	0.925529	0.893068	0.934886	0.888678	0.930315	0.927486	0.867243
51.5	0.753564	0.764603	0.641812	0.790074	0.712433	0.384212	0.395947	0.392864	0.310687	0.341296	0.847462	0.945693	0.951142	0.833389	0.924289	0.86279	0.940833	0.880583	0.891708	0.95335
52	0.766684	0.725798	0.600554	0.773146	0.825024	0.350657	0.407465	0.416146	0.344683	0.397724	0.807824	0.955418	0.871869	0.861561	0.86894	0.897232	0.99677	0.949081	0.907135	0.931292
52.5	0.742414	0.70259	0.66659	0.680633	0.79986	0.335321	0.394856	0.394984	0.315629	0.354487	0.823533	0.959502	0.912445	0.93417	0.928405	0.87852	0.935656	0.94118	0.933243	0.925966
53	0.715685	0.785723	0.663833	0.779469	0.739663	0.349652	0.389722	0.399542	0.337414	0.358094	0.826696	0.965202	0.895767	0.900281	0.945212	0.899266	0.873596	0.949909	0.904309	0.907024
53.5	0.680055	0.788472	0.703044	0.67841	0.832597	0.387005	0.321871	0.389224	0.288582	0.361023	0.848906	0.951106	0.989955	0.864091	0.872574	0.841439	0.882403	0.967474	0.934354	0.934994
54	0.735387	0.772618	0.620467	0.688996	0.711088	0.373792	0.430717	0.381882	0.285888	0.380662	0.922804	0.960632	0.9143	0.985394	0.901977	0.886251	0.908942	0.889953	0.934091	0.891354
54.5	0.871402	0.746164	0.575591	0.69379	0.677219	0.389885	0.415889	0.425009	0.31783	0.396027	0.907104	0.93003	0.933853	0.906105	0.909065	0.87241	0.965872	0.914538	0.91668	0.895949
55	0.701374	0.810039	0.746018	0.625755	0.6203	0.382113	0.418471	0.375125	0.287429	0.399754	0.828568	0.933113	0.972974	0.858531	1.03199	0.917726	0.953916	0.941546	0.877148	0.964554
55.5	0.656686	0.715642	0.643617	0.759422	0.663133	0.393076	0.412094	0.416344	0.32552	0.355606	0.933642	0.916898	0.942816	0.946019	0.921915	0.875789	0.892463	0.984549	0.898788	0.94769
56	0.76203	0.767255	0.626899	0.744724	0.70421	0.403417	0.426854	0.389797	0.297766	0.385625	0.862472	0.918253	1.01234	0.889028	0.939409	0.880632	0.8798	0.949407	0.939992	0.967552
56.5	0.748526	0.892623	0.533111	0.846195	0.646256	0.339881	0.417162	0.408238	0.351466	0.392839	0.823604	1.00098	0.90611	0.859154	0.906635	0.924942	0.914924	0.952985	0.878733	0.925704
57	0.801394	0.908822	0.622291	0.710317	0.757288	0.409562	0.415099	0.393656	0.332195	0.3707	0.828797	0.990885	0.996376	0.960631	0.932941	0.831518	0.923998	0.976349	0.90423	0.951747
57.5	0.851225	0.721599	0.567165	0.585438	0.582567	0.353857	0.386123	0.432601	0.333568	0.387863	0.846193	1.01112	0.862728	0.904469	0.918675	1.00611	0.889853	0.960554	0.946136	0.936155
58	0.77514	0.746559	0.577486	0.700305	0.701094	0.414496	0.441771	0.423013	0.324136	0.299974	0.788796	0.962335	0.982151	0.897792	0.879003	0.969594	0.944434	0.930423	0.910044	0.990308
58.5	0.711826	0.700228	0.67425	0.591269	0.833658	0.366447	0.376768	0.417717	0.304637	0.431176	0.831351	0.987042	0.985237	0.888711	0.888948	0.920307	0.896049	0.885194	0.88706	0.906473
	0.691935	0.846004	0.602463	0.662165	0.75694	0.362234	0.401072	0.410129	0.328409	0.365997	0.886398	0.938171	0.986856	0.896651	0.927092	0.901924	0.899174	0.935538	0.864932	0.939884
