# Supplementary material for: RNA modulates hnRNPA1A amyloid formation mediated by biomolecular condensates
Source: Nat Chem. 2024 Mar 12;16(7):1052–61. doi: 10.1038/s41557-024-01467-3 (PMC11230912; doi:10.1038/s41557-024-01467-3)
Supplement: Supplementary file 6 — ThT assay measurements. [file 41557_2024_1467_MOESM6_ESM.xls]

## Sheet: hnRNPA1A_500ngulpolyU_250mMNaCl
Time [h]	0	0	0	500	500	500	[ng/ul] polyU
0	568	581	595	532	544	560
0.25	557	573	601	505	517	530
0.5	568	580	602	501	511	535
0.75	561	582	609	498	513	535
1	562	586	616	486	510	523
1.25	572	586	614	491	510	513
1.5	570	596	630	496	512	506
1.75	597	600	645	488	501	521
2	590	613	655	497	492	520
2.25	617	633	666	491	499	510
2.5	628	628	688	486	491	508
2.75	656	654	711	482	493	513
3	676	681	744	488	497	504
3.25	720	710	777	477	513	509
3.5	762	750	831	496	492	501
3.75	805	800	877	495	505	515
4	872	854	942	496	494	506
4.25	924	916	1021	487	502	504
4.5	993	994	1093	493	502	514
4.75	1075	1052	1148	498	508	510
5	1130	1124	1237	494	494	508
5.25	1218	1202	1326	498	504	507
5.5	1288	1280	1413	497	501	509
5.75	1386	1372	1480	509	498	509
6	1456	1454	1589	509	508	518
6.25	1528	1524	1677	514	504	519
6.5	1613	1629	1765	510	510	518
6.75	1723	1722	1878	521	516	523
7	1814	1809	1994	522	512	524
7.25	1897	1915	2068	521	512	537
7.5	2002	2028	2201	544	515	523
7.75	2110	2146	2345	554	525	527
8	2206	2218	2437	556	511	524
8.25	2310	2357	2581	556	524	544
8.5	2389	2450	2683	574	523	547
8.75	2473	2549	2800	587	535	558
9	2585	2663	2902	595	528	560
9.25	2640	2741	3034	617	536	563
9.5	2725	2836	3131	624	545	569
9.75	2828	2912	3199	644	536	579
10	2884	3004	3318	654	541	581
10.25	2958	3072	3425	672	543	601
10.5	3000	3159	3497	684	548	604
10.75	3060	3246	3586	721	545	618
11	3145	3311	3673	741	555	624
11.25	3204	3338	3782	761	562	627
11.5	3267	3438	3878	790	555	649
11.75	3333	3526	3945	814	576	660
12	3364	3570	4004	838	572	688
12.25	3423	3657	4084	869	578	684
12.5	3499	3700	4171	908	582	726
12.75	3476	3772	4236	923	597	745
13	3570	3848	4322	955	602	749
13.25	3623	3861	4408	983	605	771
13.5	3659	3959	4481	1017	613	788
13.75	3717	4001	4529	1056	614	804
14	3724	4076	4603	1083	625	823
14.25	3799	4117	4658	1120	639	836
14.5	3801	4169	4738	1154	638	857
14.75	3881	4220	4810	1219	648	885
15	3928	4281	4839	1229	662	907
15.25	3959	4329	4941	1287	670	924
15.5	3992	4352	4993	1308	673	950
15.75	4009	4414	5040	1368	682	984
16	4062	4455	5063	1386	686	1015
16.25	4114	4555	5161	1445	702	1025
16.5	4140	4562	5173	1477	704	1064
16.75	4205	4624	5224	1512	720	1096
17	4220	4641	5303	1559	736	1107
17.25	4212	4710	5341	1597	752	1141
17.5	4268	4729	5378	1654	756	1160
17.75	4323	4772	5437	1702	784	1199
18	4366	4800	5488	1744	768	1244
18.25	4373	4906	5561	1785	787	1265
18.5	4380	4893	5630	1818	795	1274
18.75	4441	4943	5612	1870	810	1294
19	4438	4953	5687	1913	813	1346
19.25	4480	5004	5710	1943	840	1384
19.5	4497	5044	5717	1994	846	1426
19.75	4523	5052	5777	2012	858	1452
20	4552	5081	5797	2087	867	1469
20.25	4599	5118	5852	2152	889	1505
20.5	4577	5157	5878	2147	876	1545
20.75	4630	5150	5932	2195	904	1560
21	4605	5201	5938	2223	903	1600
21.25	4658	5222	5962	2286	925	1636
21.5	4675	5238	5963	2326	933	1655
21.75	4708	5261	5990	2335	948	1696
22	4711	5263	6030	2370	951	1724
22.25	4716	5309	6090	2422	971	1758
22.5	4746	5329	6116	2428	978	1789
22.75	4760	5334	6146	2489	1004	1826
23	4780	5350	6158	2520	1003	1856
23.25	4823	5429	6176	2539	1011	1890
23.5	4818	5475	6191	2585	1039	1912
23.75	4823	5424	6177	2632	1048	1941
24	4876	5446	6229	2670	1062	2032
